# Supplementary material for: Exploring candidate biological functions by Boolean Function Networks for Saccharomyces cerevisiae
Source: PLoS One. 2017 Oct 5;12(10):e0185475. doi: 10.1371/journal.pone.0185475 (PMC5628832; doi:10.1371/journal.pone.0185475)
Supplement: S1 Table — (XLSX) [file pone.0185475.s001.xlsx]

## Sheet: Sheet1
Source	Target	Source_No	Target_No	Function	Time_delay	p_value
YAL051W	YDR146C	1	24	1	0	0.034992
YAL051W	YDR362C	1	33	1	0	0.0437313
YAL051W	YER040W	1	44	1	0	0.0253636
YAL051W	YGL025C	1	56	1	0	0.0356404
YAL051W	YHR058C	1	76	1	0	0.0445786
YAL051W	YHR178W	1	79	1	0	0.0250286
YAL051W	YOR038C	1	155	1	0	0.0172563
YAL051W	YOR140W	1	158	1	0	0.0386409
YAL051W	YAL010C	1	194	1	0	0.0335039
YAL051W	YAL012W	1	196	1	0	0.034265
YAL051W	YAL014C	1	198	1	0	0.0426652
YAL051W	YAL020C	1	204	1	0	0.045408
YAL051W	YAL029C	1	213	1	0	0.0442644
YAL051W	YAL031C	1	215	1	0	0.0305966
YAL051W	YAL042W	1	226	1	0	0.0180255
YAL051W	YAL046C	1	230	1	0	0.0273681
YAL051W	YAL048C	1	232	1	0	0.043302
YAL051W	YAL055W	1	236	1	0	0.0409456
YAL051W	YAL060W	1	240	1	0	0.0343913
YAL051W	YAL061W	1	241	1	0	0.0383915
YAL051W	YAR015W	1	255	1	0	0.0423158
YAL051W	YBL005W-B	1	290	1	0	0.0468587
YAL051W	YBL007C	1	292	1	0	0.0437436
YAL051W	YBL033C	1	317	1	0	0.024296
YAL051W	YBL037W	1	321	1	0	0.0201108
YAL051W	YBL038W	1	322	1	0	0.020229
YAL051W	YBL088C	1	369	1	0	0.0120627
YAL051W	YBL091C	1	372	1	0	0.0350336
YAL051W	YBL093C	1	374	1	0	0.0149385
YAL051W	YBL098W	1	379	1	0	0.0452219
YAL051W	YBL104C	1	384	1	0	0.0174588
YAL051W	YBL105C	1	385	1	0	0.0117926
YAL051W	YBR019C	1	412	1	0	0.0205383
YAL051W	YBR020W	1	413	1	0	0.0462025
YAL051W	YBR021W	1	414	1	0	0.049453
YAL051W	YBR030W	1	423	1	0	0.00788518
YAL051W	YBR044C	1	437	1	0	0.0257517
YAL051W	YBR046C	1	439	1	0	0.0321766
YAL051W	YBR058C	1	448	1	0	0.0328977
YAL051W	YBR064W	1	454	1	0	0.0198685
YAL051W	YBR082C	1	471	1	0	0.0495587
YAL051W	YBR086C	1	475	1	0	0.0264919
YAL051W	YBR096W	1	486	1	0	0.0408338
YAL051W	YBR119W	1	506	1	0	0.0425823
YAL051W	YBR134W	1	520	1	0	0.021903
YAL051W	YBR176W	1	558	1	0	0.0433362
YAL051W	YBR177C	1	559	1	0	0.0230786
YAL051W	YBR187W	1	568	1	0	0.044043
YAL051W	YBR197C	1	577	1	0	0.0258631
YAL051W	YBR222C	1	602	1	0	0.02525
YAL051W	YBR243C	1	622	1	0	0.0408761
YAL051W	YBR251W	1	630	1	0	0.0413245
YAL051W	YCL016C	1	694	1	0	0.0167558
YAL051W	YCLX05C	1	754	1	0	0.0195512
YAL051W	YCR068W	1	831	1	0	0.0453829
YAL051W	YDL070W	1	956	1	0	0.0263413
YAL051W	YDL088C	1	971	1	0	0.0382567
YAL051W	YDL112W	1	994	1	0	0.0335335
YAL051W	YDL138W	1	1019	1	0	0.0462583
YAL051W	YDL177C	1	1057	1	0	0.0482441
YAL051W	YDL180W	1	1060	1	0	0.0274111
YAL051W	YDL222C	1	1101	1	0	0.0413249
YAL051W	YDL230W	1	1109	1	0	0.00609805
YAL051W	YDR089W	1	1213	1	0	0.040476
YAL051W	YDR208W	1	1325	1	0	0.0152222
YAL051W	YDR273W	1	1372	1	0	0.0288388
YAL051W	YDR422C	1	1515	1	0	0.0328076
YAL051W	YDR466W	1	1554	1	0	0.044734
YAL051W	YEL004W	1	1637	2	0	0.0488588
YAL051W	YEL013W	1	1645	1	0	0.0214109
YAL051W	YEL043W	1	1675	1	0	0.0365846
YAL051W	YER008C	1	1717	1	0	0.0324476
YAL051W	YER041W	1	1748	1	0	0.0343785
YAL051W	YFL034W	1	1922	1	0	0.0314769
YAL051W	YFR010W	1	1966	1	0	0.0190126
YAL051W	YGL116W	1	2123	1	0	0.0418216
YAL051W	YGL204C	1	2209	2	0	0.0351577
YAL051W	YGR020C	1	2285	2	0	0.0449555
YAL051W	YGR047C	1	2311	1	0	0.0237277
YAL051W	YGR055W	1	2319	1	0	0.0394362
YAL051W	YGR082W	1	2346	2	0	0.0380074
YAL051W	YGR099W	1	2363	1	0	0.0272781
YAL051W	YGR119C	1	2381	1	0	0.0386898
YAL051W	YGR125W	1	2387	1	0	0.0486597
YAL051W	YGR193C	1	2455	1	0	0.0320695
YAL051W	YGR194C	1	2456	1	0	0.041903
YAL051W	YGR232W	1	2494	2	0	0.0303229
YAL051W	YGR237C	1	2499	1	0	0.048571
YAL051W	YGR241C	1	2503	1	0	0.0277218
YAL051W	YGR245C	1	2507	1	0	0.041476
YAL051W	YHL028W	1	2580	1	0	0.0385081
YAL051W	YHR019C	1	2620	1	0	0.0157191
YAL051W	YHR042W	1	2642	1	0	0.0315162
YAL051W	YHR062C	1	2661	1	0	0.0228934
YAL051W	YHR082C	1	2681	1	0	0.0115519
YAL051W	YHR083W	1	2682	1	0	0.0392362
YAL051W	YHR135C	1	2731	1	0	0.0459731
YAL051W	YHR182W	1	2776	1	0	0.0112972
YAL051W	YHR200W	1	2794	1	0	0.00431355
YAL051W	YHR202W	1	2796	1	0	0.0211825
YAL051W	YIL028W	1	2839	2	0	0.0459963
YAL051W	YIL030C	1	2841	1	0	0.0492922
YAL051W	YIL031W	1	2842	1	0	0.0201174
YAL051W	YIL112W	1	2918	1	0	0.017951
YAL051W	YIL114C	1	2920	2	0	0.0358177
YAL051W	YIL128W	1	2934	1	0	0.0277411
YAL051W	YIL136W	1	2941	1	0	0.0324535
YAL051W	YIL145C	1	2950	2	0	0.0465412
YAL051W	YIL152W	1	2957	1	0	0.0241123
YAL051W	YIL158W	1	2963	1	0	0.04974
YAL051W	YIL171W	1	2976	2	0	0.0132269
YAL051W	YIR006C	1	2988	1	0	0.0354399
YAL051W	YIR025W	1	3004	1	0	0.0298817
YAL051W	YIR027C	1	3006	1	0	0.0179005
YAL051W	YJL076W	1	3097	1	0	0.039484
YAL051W	YJL080C	1	3101	1	0	0.0248238
YAL051W	YJL086C	1	3107	1	0	0.0268089
YAL051W	YJL122W	1	3140	1	0	0.0389254
YAL051W	YJL124C	1	3142	1	0	0.0275325
YAL051W	YJL126W	1	3144	1	0	0.00639
YAL051W	YJL154C	1	3171	1	0	0.035022
YAL051W	YJL161W	1	3178	2	0	0.0272117
YAL051W	YJL176C	1	3193	1	0	0.0229412
YAL051W	YJL198W	1	3215	1	0	0.0358487
YAL051W	YJR023C	1	3265	1	0	0.0373379
YAL051W	YJR056C	1	3298	2	0	0.0442787
YAL051W	YJR092W	1	3332	1	0	0.0404119
YAL051W	YJR093C	1	3333	1	0	0.0473087
YAL051W	YJR094C	1	3334	1	0	0.0196882
YAL051W	YJR114W	1	3354	1	0	0.0138241
YAL051W	YKL029C	1	3428	1	0	0.0465348
YAL051W	YKL057C	1	3454	1	0	0.0198165
YAL051W	YKL059C	1	3455	1	0	0.0401581
YAL051W	YKL095W	1	3490	1	0	0.025322
YAL051W	YKL096W	1	3491	1	0	0.035076
YAL051W	YKL134C	1	3528	1	0	0.0218472
YAL051W	YKL145W	1	3539	1	0	0.0441204
YAL051W	YKL176C	1	3570	1	0	0.0450263
YAL051W	YKR021W	1	3638	1	0	0.0247286
YAL051W	YKR038C	1	3654	1	0	0.0304307
YAL051W	YKR039W	1	3655	1	0	0.0430264
YAL051W	YKR040C	1	3656	1	0	0.0460416
YAL051W	YKR041W	1	3657	1	0	0.00681923
YAL051W	YKR067W	1	3683	1	0	0.0248157
YAL051W	YKR069W	1	3685	1	0	0.0316129
YAL051W	YLL005C	1	3725	1	0	0.0267948
YAL051W	YLL006W	1	3726	1	0	0.0356465
YAL051W	YLL029W	1	3748	1	0	0.02244
YAL051W	YLL033W	1	3752	1	0	0.0335015
YAL051W	YLL036C	1	3755	1	0	0.0309606
YAL051W	YLL063C	1	3782	2	0	0.032635
YAL051W	YLR006C	1	3792	1	0	0.0481715
YAL051W	YLR033W	1	3817	1	0	0.0351952
YAL051W	YLR036C	1	3820	1	0	0.0104216
YAL051W	YLR057W	1	3840	1	0	0.0244604
YAL051W	YLR058C	1	3841	1	0	0.0406129
YAL051W	YLR091W	1	3873	1	0	0.03221
YAL051W	YLR114C	1	3894	1	0	0.00588001
YAL051W	YLR132C	1	3911	1	0	0.0373407
YAL051W	YLR155C	1	3934	1	0	0.0393464
YAL051W	YLR157C	1	3936	1	0	0.0306561
YAL051W	YLR163C	1	3942	1	0	0.0330466
YAL051W	YLR174W	1	3953	1	0	0.0210367
YAL051W	YLR224W	1	4000	1	0	0.0248513
YAL051W	YLR231C	1	4006	1	0	0.043706
YAL051W	YLR232W	1	4007	1	0	0.011731
YAL051W	YLR252W	1	4027	1	0	0.0355126
YAL051W	YLR265C	1	4039	2	0	0.0455353
YAL051W	YLR272C	1	4045	1	0	0.0430606
YAL051W	YLR279W	1	4052	2	0	0.0409226
YAL051W	YLR330W	1	4102	1	0	0.0388063
YAL051W	YLR360W	1	4131	1	0	0.0463853
YAL051W	YLR361C	1	4132	2	0	0.0219785
YAL051W	YLR368W	1	4139	1	0	0.0467699
YAL051W	YLR371W	1	4142	1	0	0.0384913
YAL051W	YLR377C	1	4148	1	0	0.0251493
YAL051W	YLR440C	1	4207	1	0	0.0447408
YAL051W	YML003W	1	4236	1	0	0.0404945
YAL051W	YML032C	1	4257	1	0	0.00694462
YAL051W	YML054C	1	4273	1	0	0.0198578
YAL051W	YML065W	1	4283	1	0	0.0314806
YAL051W	YMR009W	1	4350	1	0	0.0309142
YAL051W	YMR065W	1	4394	1	0	0.0381782
YAL051W	YMR080C	1	4407	1	0	0.026808
YAL051W	YMR242C	1	4551	2	0	0.0307664
YAL051W	YMR257C	1	4562	1	0	0.0287162
YAL051W	YMR289W	1	4591	2	0	0.0394457
YAL051W	YMR300C	1	4601	1	0	0.0339325
YAL051W	YMR302C	1	4603	1	0	0.0289249
YAL051W	YNL009W	1	4634	1	0	0.0199227
YAL051W	YNL016W	1	4641	2	0	0.0455503
YAL051W	YNL017C	1	4642	1	0	0.0120774
YAL051W	YNL049C	1	4672	1	0	0.0467167
YAL051W	YNL091W	1	4712	1	0	0.0368497
YAL051W	YNL101W	1	4722	1	0	0.0166986
YAL051W	YNL117W	1	4737	1	0	0.0211564
YAL051W	YNL121C	1	4741	1	0	0.0367809
YAL051W	YNL123W	1	4743	1	0	0.0485061
YAL051W	YNL139C	1	4759	1	0	0.0207181
YAL051W	YNL171C	1	4790	1	0	0.0140127
YAL051W	YNL243W	1	4858	1	0	0.0205719
YAL051W	YNL291C	1	4905	2	0	0.0449791
YAL051W	YNL307C	1	4921	1	0	0.0326293
YAL051W	YNR027W	1	4975	2	0	0.0412087
YAL051W	YNR075W	1	5022	2	0	0.047386
YAL051W	YOL049W	1	5072	1	0	0.0489847
YAL051W	YOL060C	1	5082	1	0	0.0268815
YAL051W	YOL066C	1	5088	1	0	0.0333512
YAL051W	YOR025W	1	5205	1	0	0.0190092
YAL051W	YOR090C	1	5267	1	0	0.0422772
YAL051W	YOR148C	1	5321	1	0	0.0406809
YAL051W	YOR201C	1	5372	1	0	0.0472485
YAL051W	YOR342C	1	5509	2	0	0.0498604
YAL051W	YOR386W	1	5548	1	0	0.0366468
YAL051W	YPL176C	1	5724	1	0	0.0320735
YAL051W	YPR051W	1	5871	1	0	0.047329
YAL051W	YPR122W	1	5936	2	0	0.0435677
YAL051W	YPR139C	1	5952	2	0	0.0399058
YBL005W	YER040W	2	44	2	0	0.0283094
YBL005W	YGR044C	2	65	2	0	0.0330401
YBL005W	YJL127C	2	90	1	0	0.0342108
YBL005W	YAL037W	2	221	1	0	0.0306892
YBL005W	YAR037W	2	267	1	0	0.0200374
YBL005W	YBL005W-A	2	289	1	0	0.031704
YBL005W	YBL038W	2	322	2	0	0.0176236
YBL005W	YBL075C	2	358	1	0	0.0125448
YBL005W	YBL078C	2	361	1	0	0.0404686
YBL005W	YBL101W-B	2	382	1	0	0.0179587
YBL005W	YBL107C	2	386	1	0	0.0279805
YBL005W	YBR012W-B	2	405	1	0	0.0170636
YBL005W	YBR062C	2	452	1	0	0.0228704
YBL005W	YBR072W	2	462	1	0	0.0440808
YBL005W	YBR080C	2	470	1	0	0.0462812
YBL005W	YBR124W	2	510	2	0	0.048194
YBL005W	YBR156C	2	537	2	0	0.042079
YBL005W	YBR185C	2	566	1	0	0.0313918
YBL005W	YCL025C	2	703	2	0	0.0315756
YBL005W	YCLX03C	2	752	1	0	0.0388371
YBL005W	YCR046C	2	810	1	0	0.048429
YBL005W	YCR049C	2	813	2	0	0.0455125
YBL005W	YCR076C	2	839	1	0	0.0249642
YBL005W	YCRX09C	2	877	1	0	0.037746
YBL005W	YDL112W	2	994	2	0	0.0389467
YBL005W	YDL114W	2	996	1	0	0.0382727
YBL005W	YDL183C	2	1063	2	0	0.047795
YBL005W	YDL187C	2	1067	1	0	0.046612
YBL005W	YDL232W	2	1111	1	0	0.0420676
YBL005W	YDL239C	2	1118	1	0	0.019918
YBL005W	YDR014W	2	1140	1	0	0.028743
YBL005W	YDR214W	2	1330	1	0	0.020368
YBL005W	YDR350C	2	1447	1	0	0.00882188
YBL005W	YDR374C	2	1470	1	0	0.0464193
YBL005W	YDR418W	2	1512	2	0	0.0275273
YBL005W	YDR483W	2	1571	1	0	0.0262202
YBL005W	YDR514C	2	1602	1	0	0.0146824
YBL005W	YDR520C	2	1608	1	0	0.0211254
YBL005W	YDR536W	2	1624	1	0	0.0108335
YBL005W	YEL030W	2	1662	1	0	0.0384222
YBL005W	YEL046C	2	1678	2	0	0.02672
YBL005W	YER080W	2	1786	1	0	0.013017
YBL005W	YER103W	2	1808	1	0	0.0248091
YBL005W	YER124C	2	1827	2	0	0.0299219
YBL005W	YER153C	2	1856	2	0	0.0212244
YBL005W	YER163C	2	1864	1	0	0.0253433
YBL005W	YER181C	2	1881	1	0	0.0337952
YBL005W	YER183C	2	1883	2	0	0.027117
YBL005W	YER185W	2	1885	1	0	0.0399664
YBL005W	YGL050W	2	2059	1	0	0.0245325
YBL005W	YGL070C	2	2079	2	0	0.0274906
YBL005W	YGL204C	2	2209	1	0	0.0355178
YBL005W	YGR043C	2	2308	1	0	0.0395883
YBL005W	YGR053C	2	2317	1	0	0.04814
YBL005W	YGR111W	2	2374	1	0	0.0443447
YBL005W	YGR153W	2	2415	1	0	0.0456103
YBL005W	YGR154C	2	2416	1	0	0.0354427
YBL005W	YGR180C	2	2442	1	0	0.0200304
YBL005W	YGR279C	2	2538	1	0	0.0438142
YBL005W	YHR094C	2	2692	2	0	0.0399528
YBL005W	YHR143W	2	2739	2	0	0.0497097
YBL005W	YHR171W	2	2767	2	0	0.0466231
YBL005W	YHR174W	2	2769	1	0	0.0301396
YBL005W	YHR192W	2	2786	1	0	0.0448261
YBL005W	YIL086C	2	2893	1	0	0.0341892
YBL005W	YIR021W	2	3001	1	0	0.0419279
YBL005W	YIR039C	2	3018	1	0	0.0238383
YBL005W	YJL021C	2	3044	1	0	0.0157496
YBL005W	YJL022W	2	3045	1	0	0.0289919
YBL005W	YJL037W	2	3060	1	0	0.0227324
YBL005W	YJL046W	2	3068	1	0	0.0344642
YBL005W	YJL078C	2	3099	2	0	0.0407144
YBL005W	YJL175W	2	3192	2	0	0.00629807
YBL005W	YJL177W	2	3194	2	0	0.0404538
YBL005W	YJL189W	2	3206	2	0	0.0392552
YBL005W	YJL217W	2	3234	2	0	0.0347249
YBL005W	YJR067C	2	3308	1	0	0.0261019
YBL005W	YJR131W	2	3370	1	0	0.0248908
YBL005W	YJR146W	2	3384	2	0	0.0478823
YBL005W	YJR147W	2	3385	2	0	0.0303457
YBL005W	YKL008C	2	3408	2	0	0.0360579
YBL005W	YKL090W	2	3485	1	0	0.0210807
YBL005W	YKL121W	2	3515	2	0	0.0307544
YBL005W	YKL184W	2	3577	1	0	0.00926245
YBL005W	YKL220C	2	3612	2	0	0.0448655
YBL005W	YKR028W	2	3645	2	0	0.0480405
YBL005W	YKR049C	2	3665	1	0	0.0291943
YBL005W	YKR095W	2	3711	1	0	0.0388236
YBL005W	YLL035W	2	3754	2	0	0.0280616
YBL005W	YLR054C	2	3838	1	0	0.0484612
YBL005W	YLR078C	2	3860	1	0	0.0303654
YBL005W	YLR086W	2	3868	1	0	0.0325284
YBL005W	YLR185W	2	3962	2	0	0.0382691
YBL005W	YLR257W	2	4031	2	0	0.0221849
YBL005W	YLR278C	2	4051	1	0	0.0138782
YBL005W	YLR297W	2	4070	1	0	0.0266603
YBL005W	YLR300W	2	4073	2	0	0.0281494
YBL005W	YLR363C	2	4134	1	0	0.0484496
YBL005W	YLR377C	2	4148	2	0	0.0444145
YBL005W	YLR386W	2	4156	1	0	0.0275905
YBL005W	YLR399C	2	4168	2	0	0.0256014
YBL005W	YML001W	2	4234	2	0	0.0496123
YBL005W	YML031W	2	4256	2	0	0.0455105
YBL005W	YMR012W	2	4353	1	0	0.0447232
YBL005W	YMR020W	2	4359	1	0	0.0428676
YBL005W	YMR115W	2	4440	1	0	0.0324118
YBL005W	YMR121C	2	4443	2	0	0.0485836
YBL005W	YMR123W	2	4445	2	0	0.0373488
YBL005W	YMR195W	2	4508	2	0	0.0311726
YBL005W	YMR283C	2	4586	1	0	0.0365029
YBL005W	YNL028W	2	4652	2	0	0.0477834
YBL005W	YNL066W	2	4688	2	0	0.032501
YBL005W	YNL211C	2	4829	1	0	0.0226337
YBL005W	YNL286W	2	4900	1	0	0.0426481
YBL005W	YNL325C	2	4936	2	0	0.0310356
YBL005W	YOL016C	2	5039	1	0	0.0409941
YBL005W	YOL026C	2	5049	2	0	0.0404152
YBL005W	YOL031C	2	5054	1	0	0.0485126
YBL005W	YOL109W	2	5126	2	0	0.0423579
YBL005W	YOL122C	2	5138	2	0	0.02868
YBL005W	YOL136C	2	5152	1	0	0.0475127
YBL005W	YOL155C	2	5169	2	0	0.0189583
YBL005W	YOR009W	2	5189	2	0	0.0352097
YBL005W	YOR022C	2	5202	1	0	0.0400093
YBL005W	YOR175C	2	5346	2	0	0.0429131
YBL005W	YOR191W	2	5362	2	0	0.0324213
YBL005W	YOR214C	2	5385	1	0	0.0337481
YBL005W	YOR250C	2	5418	2	0	0.0454491
YBL005W	YOR264W	2	5432	2	0	0.0399343
YBL005W	YOR328W	2	5495	1	0	0.0255217
YBL005W	YPL005W	2	5561	1	0	0.048653
YBL005W	YPL033C	2	5588	1	0	0.0415651
YBL005W	YPL035C	2	5590	1	0	0.0403307
YBL005W	YPL172C	2	5720	1	0	0.0450903
YBL005W	YPL240C	2	5783	1	0	0.0401361
YBL005W	YPL258C	2	5799	1	0	0.0378286
YBL005W	YPL268W	2	5809	1	0	0.032114
YBL005W	YPL270W	2	5811	1	0	0.0482071
YBL005W	YPL276W	2	5817	1	0	0.0449893
YBL005W	YPR002W	2	5825	1	0	0.0132247
YBL005W	YPR134W	2	5947	1	0	0.0477014
YBL005W	YPR150W	2	5963	1	0	0.0431057
YBL005W	YPR155C	2	5968	1	0	0.0474866
YBL008W	YBR182C	3	10	2	0	0.0178067
YBL008W	YBR279W	3	12	1	0	0.0446334
YBL008W	YDL106C	3	20	1	0	0.0110172
YBL008W	YDR216W	3	29	1	0	0.0264657
YBL008W	YDR310C	3	32	1	0	0.0209375
YBL008W	YER161C	3	50	1	0	0.0148491
YBL008W	YER169W	3	51	1	0	0.011557
YBL008W	YGL254W	3	64	1	0	0.0274423
YBL008W	YJL056C	3	86	1	0	0.0191608
YBL008W	YJL110C	3	89	1	0	0.011439
YBL008W	YJL127C	3	90	1	0	0.00960732
YBL008W	YJR060W	3	91	1	0	0.0288881
YBL008W	YJR140C	3	93	1	0	0.0147249
YBL008W	YKR099W	3	103	1	0	0.0163
YBL008W	YLR055C	3	106	1	0	0.0153481
YBL008W	YLR098C	3	108	1	0	0.0375062
YBL008W	YML076C	3	121	1	0	0.0329237
YBL008W	YMR182C	3	130	2	0	0.0446068
YBL008W	YOL004W	3	145	1	0	0.011842
YBL008W	YOL148C	3	152	1	0	0.0172301
YBL008W	YOR140W	3	158	1	0	0.0340696
YBL008W	YPL139C	3	173	2	0	0.0292327
YBL008W	YPL254W	3	178	1	0	0.0454216
YBL008W	YAL001C	3	186	1	0	0.0316434
YBL008W	YAL003W	3	188	1	0	0.0295641
YBL008W	YAL004W	3	189	1	0	0.0203845
YBL008W	YAL005C	3	190	1	0	0.0301524
YBL008W	YAL011W	3	195	1	0	0.0406385
YBL008W	YAL012W	3	196	1	0	0.0426473
YBL008W	YAL013W	3	197	1	0	0.0163453
YBL008W	YAL022C	3	206	1	0	0.0393807
YBL008W	YAL035W	3	219	1	0	0.0333517
YBL008W	YAL060W	3	240	1	0	0.041089
YBL008W	YAR028W	3	261	2	0	0.0290779
YBL008W	YAR030C	3	263	1	0	0.0469066
YBL008W	YAR035W	3	266	1	0	0.0333522
YBL008W	YAR071W	3	282	1	0	0.0156751
YBL008W	YAR073W	3	283	1	0	0.0383068
YBL008W	YAR074C	3	284	1	0	0.0164686
YBL008W	YBL006C	3	291	2	0	0.0187457
YBL008W	YBL021C	3	305	1	0	0.0119434
YBL008W	YBL022C	3	306	1	0	0.0219306
YBL008W	YBL023C	3	307	1	0	0.00971169
YBL008W	YBL041W	3	325	1	0	0.0351558
YBL008W	YBL046W	3	330	1	0	0.0172817
YBL008W	YBL047C	3	331	1	0	0.0497713
YBL008W	YBL050W	3	334	1	0	0.0440659
YBL008W	YBL069W	3	352	1	0	0.0457181
YBL008W	YBL070C	3	353	1	0	0.044284
YBL008W	YBL073W	3	356	1	0	0.0473472
YBL008W	YBL074C	3	357	1	0	0.0169674
YBL008W	YBL111C	3	389	1	0	0.0132441
YBL008W	YBL112C	3	390	1	0	0.0232166
YBL008W	YBL113C	3	391	1	0	0.0119032
YBL008W	YBR014C	3	407	2	0	0.041994
YBL008W	YBR028C	3	421	1	0	0.0408711
YBL008W	YBR054W	3	444	1	0	0.0409277
YBL008W	YBR063C	3	453	1	0	0.0189866
YBL008W	YBR065C	3	455	1	0	0.0413996
YBL008W	YBR069C	3	459	1	0	0.015507
YBL008W	YBR071W	3	461	1	0	0.0396003
YBL008W	YBR089C-A	3	479	1	0	0.017036
YBL008W	YBR092C	3	482	1	0	0.0307023
YBL008W	YBR093C	3	483	1	0	0.0155169
YBL008W	YBR102C	3	492	1	0	0.0396422
YBL008W	YBR139W	3	523	1	0	0.0206716
YBL008W	YBR140C	3	524	1	0	0.0443241
YBL008W	YBR148W	3	529	1	0	0.0452571
YBL008W	YBR163W	3	545	1	0	0.0235841
YBL008W	YBR185C	3	566	1	0	0.0447123
YBL008W	YBR192W	3	573	1	0	0.0127024
YBL008W	YBR212W	3	592	1	0	0.00584125
YBL008W	YBR215W	3	595	1	0	0.0139231
YBL008W	YBR217W	3	597	1	0	0.0409766
YBL008W	YBR229C	3	609	1	0	0.021583
YBL008W	YBR231C	3	611	1	0	0.00597754
YBL008W	YBR233W	3	613	1	0	0.0150632
YBL008W	YBR235W	3	615	1	0	0.0497513
YBL008W	YBR245C	3	624	1	0	0.0282162
YBL008W	YBR247C	3	626	1	0	0.0276472
YBL008W	YBR251W	3	630	1	0	0.041444
YBL008W	YBR259W	3	638	1	0	0.00554655
YBL008W	YBR263W	3	641	1	0	0.020455
YBL008W	YBR281C	3	658	1	0	0.0245865
YBL008W	YCL009C	3	688	1	0	0.010571
YBL008W	YCL011C	3	690	1	0	0.0195663
YBL008W	YCL017C	3	695	2	0	0.00847359
YBL008W	YCL028W	3	706	1	0	0.00826231
YBL008W	YCL034W	3	712	1	0	0.0382367
YBL008W	YCL036W	3	714	1	0	0.0448608
YBL008W	YCL052C	3	730	1	0	0.0304118
YBL008W	YCL053C	3	731	1	0	0.0364212
YBL008W	YCL054W	3	732	1	0	0.0114874
YBL008W	YCL056C	3	733	1	0	0.0164035
YBL008W	YCL058C	3	735	1	0	0.0281681
YBL008W	YCLX01W	3	750	1	0	0.00956709
YBL008W	YCLX03C	3	752	1	0	0.0186056
YBL008W	YCLX06C	3	755	1	0	0.018954
YBL008W	YCLX08C	3	757	1	0	0.0292116
YBL008W	YCR014C	3	775	1	0	0.0309129
YBL008W	YCR016W	3	777	1	0	0.0171427
YBL008W	YCR017C	3	778	1	0	0.0242945
YBL008W	YCR042C	3	806	1	0	0.0221012
YBL008W	YCR058C	3	822	1	0	0.0123762
YBL008W	YCR063W	3	827	1	0	0.0427813
YBL008W	YCR064C	3	828	1	0	0.0407048
YBL008W	YCR071C	3	834	2	0	0.0435584
YBL008W	YCR087W	3	847	1	0	0.0129039
YBL008W	YCR093W	3	853	1	0	0.0428481
YBL008W	YCR104W	3	865	2	0	0.0446273
YBL008W	YCR106W	3	867	1	0	0.0229341
YBL008W	YCRX01W	3	869	1	0	0.0103447
YBL008W	YCRX03C	3	871	1	0	0.0263584
YBL008W	YCRX05W	3	873	1	0	0.0120868
YBL008W	YCRX08W	3	876	1	0	0.0345554
YBL008W	YCRX09C	3	877	1	0	0.0317313
YBL008W	YCRX19W	3	887	1	0	0.0367737
YBL008W	YCRX20C	3	888	1	0	0.0429851
YBL008W	YDL002C	3	891	1	0	0.0350151
YBL008W	YDL004W	3	893	1	0	0.0260811
YBL008W	YDL007W	3	895	1	0	0.0451182
YBL008W	YDL008W	3	896	1	0	0.0102373
YBL008W	YDL012C	3	900	1	0	0.015781
YBL008W	YDL015C	3	903	2	0	0.0460039
YBL008W	YDL028C	3	915	1	0	0.0389403
YBL008W	YDL030W	3	917	1	0	0.0285989
YBL008W	YDL032W	3	919	1	0	0.0412221
YBL008W	YDL039C	3	926	2	0	0.0257155
YBL008W	YDL050C	3	937	1	0	0.026859
YBL008W	YDL058W	3	944	1	0	0.0142105
YBL008W	YDL060W	3	946	1	0	0.0365194
YBL008W	YDL077C	3	963	1	0	0.0348074
YBL008W	YDL079C	3	965	1	0	0.0351616
YBL008W	YDL082W	3	968	1	0	0.0401384
YBL008W	YDL084W	3	969	1	0	0.0228762
YBL008W	YDL090C	3	973	1	0	0.0145511
YBL008W	YDL098C	3	981	1	0	0.00934634
YBL008W	YDL102W	3	985	1	0	0.0134352
YBL008W	YDL104C	3	987	1	0	0.0314872
YBL008W	YDL116W	3	998	1	0	0.038312
YBL008W	YDL134C	3	1015	1	0	0.00999881
YBL008W	YDL140C	3	1021	1	0	0.00544
YBL008W	YDL146W	3	1027	1	0	0.0349967
YBL008W	YDL148C	3	1029	1	0	0.0230362
YBL008W	YDL149W	3	1030	1	0	0.0232929
YBL008W	YDL151C	3	1032	1	0	0.016249
YBL008W	YDL153C	3	1034	1	0	0.0252549
YBL008W	YDL172C	3	1052	1	0	0.00738672
YBL008W	YDL176W	3	1056	1	0	0.00773297
YBL008W	YDL178W	3	1058	1	0	0.0194314
YBL008W	YDL186W	3	1066	2	0	0.0469655
YBL008W	YDL196W	3	1076	1	0	0.0302549
YBL008W	YDL202W	3	1082	1	0	0.00704788
YBL008W	YDL220C	3	1099	1	0	0.0166327
YBL008W	YDL221W	3	1100	1	0	0.0182305
YBL008W	YDL225W	3	1104	1	0	0.00720615
YBL008W	YDL226C	3	1105	1	0	0.0373531
YBL008W	YDL228C	3	1107	1	0	0.0219344
YBL008W	YDL237W	3	1116	2	0	0.0467546
YBL008W	YDR024W	3	1149	1	0	0.0296304
YBL008W	YDR026C	3	1151	1	0	0.0494022
YBL008W	YDR028C	3	1153	1	0	0.00810109
YBL008W	YDR034C	3	1159	1	0	0.0329638
YBL008W	YDR039C	3	1164	2	0	0.036321
YBL008W	YDR052C	3	1176	1	0	0.0335524
YBL008W	YDR063W	3	1187	2	0	0.00456995
YBL008W	YDR076W	3	1200	1	0	0.010525
YBL008W	YDR079W	3	1203	2	0	0.0221344
YBL008W	YDR090C	3	1214	1	0	0.0125536
YBL008W	YDR094W	3	1218	1	0	0.0137673
YBL008W	YDR096W	3	1220	1	0	0.00496176
YBL008W	YDR098C	3	1222	1	0	0.0161145
YBL008W	YDR114C	3	1238	1	0	0.043938
YBL008W	YDR116C	3	1240	1	0	0.0065716
YBL008W	YDR118W	3	1242	1	0	0.00838873
YBL008W	YDR138W	3	1260	1	0	0.0157513
YBL008W	YDR140W	3	1262	1	0	0.0282672
YBL008W	YDR142C	3	1264	1	0	0.0254775
YBL008W	YDR145W	3	1267	1	0	0.0192651
YBL008W	YDR162C	3	1283	1	0	0.0356539
YBL008W	YDR167W	3	1288	1	0	0.0294241
YBL008W	YDR172W	3	1291	1	0	0.0313265
YBL008W	YDR186C	3	1304	1	0	0.0156776
YBL008W	YDR187C	3	1305	1	0	0.0147061
YBL008W	YDR188W	3	1306	1	0	0.0128801
YBL008W	YDR189W	3	1307	1	0	0.0345775
YBL008W	YDR190C	3	1308	1	0	0.00924401
YBL008W	YDR194C	3	1312	1	0	0.0298344
YBL008W	YDR197W	3	1315	1	0	0.0250246
YBL008W	YDR200C	3	1318	1	0	0.0360165
YBL008W	YDR203W	3	1321	2	0	0.0449029
YBL008W	YDR210W	3	1327	1	0	0.0400133
YBL008W	YDR211W	3	1328	1	0	0.0286254
YBL008W	YDR212W	3	1329	1	0	0.0149565
YBL008W	YDR215C	3	1331	1	0	0.00981942
YBL008W	YDR223W	3	1338	2	0	0.0473657
YBL008W	YDR252W	3	1353	1	0	0.043916
YBL008W	YDR256C	3	1356	1	0	0.0114519
YBL008W	YDR262W	3	1361	2	0	0.0438502
YBL008W	YDR271C	3	1370	1	0	0.0261728
YBL008W	YDR282C	3	1381	1	0	0.0128403
YBL008W	YDR284C	3	1383	1	0	0.0426419
YBL008W	YDR288W	3	1387	1	0	0.0399491
YBL008W	YDR290W	3	1389	1	0	0.037277
YBL008W	YDR292C	3	1391	1	0	0.0068634
YBL008W	YDR294C	3	1393	2	0	0.0304615
YBL008W	YDR306C	3	1405	1	0	0.00598513
YBL008W	YDR312W	3	1409	1	0	0.00657573
YBL008W	YDR316W	3	1413	1	0	0.0359124
YBL008W	YDR332W	3	1429	1	0	0.0495985
YBL008W	YDR338C	3	1435	1	0	0.0262431
YBL008W	YDR341C	3	1438	1	0	0.0157219
YBL008W	YDR379W	3	1475	1	0	0.047269
YBL008W	YDR380W	3	1476	1	0	0.0164329
YBL008W	YDR389W	3	1485	1	0	0.0321932
YBL008W	YDR402C	3	1496	1	0	0.030821
YBL008W	YDR404C	3	1498	1	0	0.0330045
YBL008W	YDR408C	3	1502	1	0	0.0198966
YBL008W	YDR412W	3	1506	1	0	0.0121826
YBL008W	YDR413C	3	1507	1	0	0.0458504
YBL008W	YDR424C	3	1516	2	0	0.0354825
YBL008W	YDR428C	3	1520	1	0	0.00578306
YBL008W	YDR430C	3	1522	1	0	0.0436838
YBL008W	YDR432W	3	1524	1	0	0.014825
YBL008W	YDR437W	3	1529	1	0	0.0335691
YBL008W	YDR452W	3	1541	1	0	0.00613765
YBL008W	YDR454C	3	1543	1	0	0.0148023
YBL008W	YDR460W	3	1549	1	0	0.0460706
YBL008W	YDR474C	3	1562	1	0	0.0122964
YBL008W	YDR499W	3	1587	1	0	0.0198747
YBL008W	YDR506C	3	1594	1	0	0.0356681
YBL008W	YDR525W	3	1613	1	0	0.0247931
YBL008W	YDR526C	3	1614	1	0	0.0127162
YBL008W	YDR527W	3	1615	1	0	0.0232625
YBL008W	YEL007W	3	1640	1	0	0.0314312
YBL008W	YEL030W	3	1662	1	0	0.0199082
YBL008W	YEL032W	3	1664	1	0	0.035723
YBL008W	YEL046C	3	1678	2	0	0.024422
YBL008W	YEL047C	3	1679	2	0	0.0435536
YBL008W	YEL052W	3	1684	1	0	0.012606
YBL008W	YEL055C	3	1687	1	0	0.0244654
YBL008W	YEL056W	3	1688	1	0	0.0321796
YBL008W	YEL074W	3	1706	1	0	0.0178136
YBL008W	YEL075C	3	1707	1	0	0.035948
YBL008W	YEL076C	3	1708	1	0	0.0401888
YBL008W	YER005W	3	1714	1	0	0.0219899
YBL008W	YER009W	3	1718	2	0	0.0406571
YBL008W	YER010C	3	1719	2	0	0.0180949
YBL008W	YER018C	3	1727	2	0	0.0188182
YBL008W	YER022W	3	1731	1	0	0.0380782
YBL008W	YER024W	3	1733	1	0	0.0152724
YBL008W	YER037W	3	1745	2	0	0.0261303
YBL008W	YER047C	3	1753	1	0	0.0316508
YBL008W	YER049W	3	1755	1	0	0.0459308
YBL008W	YER051W	3	1757	1	0	0.045385
YBL008W	YER068W	3	1774	1	0	0.0182534
YBL008W	YER117W	3	1820	1	0	0.0369152
YBL008W	YER129W	3	1832	1	0	0.036825
YBL008W	YER145C	3	1848	1	0	0.017307
YBL008W	YER158C	3	1861	2	0	0.0292336
YBL008W	YER165W	3	1866	1	0	0.0225702
YBL008W	YER167W	3	1868	1	0	0.0232148
YBL008W	YER175C	3	1875	2	0	0.0136129
YBL008W	YER179W	3	1879	2	0	0.0373708
YBL008W	YER182W	3	1882	2	0	0.0228677
YBL008W	YER189W	3	1889	1	0	0.021151
YBL008W	YFL018C	3	1908	1	0	0.00841449
YBL008W	YFL023W	3	1912	1	0	0.0297808
YBL008W	YFL036W	3	1924	1	0	0.0166159
YBL008W	YFL038C	3	1926	1	0	0.0186043
YBL008W	YFL041W	3	1929	1	0	0.0152182
YBL008W	YFL046W	3	1934	1	0	0.0167976
YBL008W	YFL048C	3	1936	1	0	0.0344037
YBL008W	YFL049W	3	1937	1	0	0.048921
YBL008W	YFL066C	3	1954	1	0	0.0225819
YBL008W	YFL067W	3	1955	1	0	0.0206672
YBL008W	YFL068W	3	1956	1	0	0.0394848
YBL008W	YFR002W	3	1958	1	0	0.00545242
YBL008W	YFR005C	3	1961	1	0	0.043741
YBL008W	YFR018C	3	1974	1	0	0.0142199
YBL008W	YFR024C	3	1980	1	0	0.00640781
YBL008W	YFR028C	3	1984	1	0	0.0486836
YBL008W	YFR048W	3	2003	1	0	0.0474622
YBL008W	YFR054C	3	2009	2	0	0.0225857
YBL008W	YFR056C	3	2011	2	0	0.0318857
YBL008W	YGL008C	3	2020	1	0	0.0110121
YBL008W	YGL012W	3	2024	1	0	0.0457176
YBL008W	YGL018C	3	2029	1	0	0.0315636
YBL008W	YGL040C	3	2049	1	0	0.00665872
YBL008W	YGL042C	3	2051	1	0	0.0149559
YBL008W	YGL045W	3	2054	2	0	0.0444729
YBL008W	YGL051W	3	2060	2	0	0.0235069
YBL008W	YGL052W	3	2061	2	0	0.0491382
YBL008W	YGL053W	3	2062	2	0	0.0250312
YBL008W	YGL056C	3	2065	1	0	0.0108582
YBL008W	YGL060W	3	2069	1	0	0.0375133
YBL008W	YGL064C	3	2073	1	0	0.0152576
YBL008W	YGL090W	3	2097	1	0	0.0333227
YBL008W	YGL108C	3	2115	1	0	0.0236221
YBL008W	YGL110C	3	2117	1	0	0.0324919
YBL008W	YGL112C	3	2119	1	0	0.0160958
YBL008W	YGL122C	3	2129	1	0	0.0128092
YBL008W	YGL128C	3	2135	1	0	0.0336574
YBL008W	YGL130W	3	2137	1	0	0.00825012
YBL008W	YGL132W	3	2139	1	0	0.0183154
YBL008W	YGL176C	3	2182	1	0	0.0426021
YBL008W	YGL180W	3	2186	1	0	0.0476983
YBL008W	YGL193C	3	2198	2	0	0.0135145
YBL008W	YGL196W	3	2201	2	0	0.0444651
YBL008W	YGL199C	3	2204	2	0	0.0229165
YBL008W	YGL201C	3	2206	1	0	0.0186089
YBL008W	YGL202W	3	2207	1	0	0.0150002
YBL008W	YGL208W	3	2213	1	0	0.0191618
YBL008W	YGL210W	3	2214	1	0	0.0214257
YBL008W	YGL223C	3	2227	2	0	0.0252171
YBL008W	YGL228W	3	2232	1	0	0.0231776
YBL008W	YGL232W	3	2236	1	0	0.0259753
YBL008W	YGL233W	3	2237	1	0	0.0382746
YBL008W	YGL234W	3	2238	1	0	0.0474148
YBL008W	YGL235W	3	2239	1	0	0.038474
YBL008W	YGL252C	3	2255	1	0	0.0382355
YBL008W	YGL257C	3	2259	1	0	0.0453338
YBL008W	YGR009C	3	2274	1	0	0.0113414
YBL008W	YGR011W	3	2276	1	0	0.0364956
YBL008W	YGR024C	3	2289	2	0	0.0402292
YBL008W	YGR030C	3	2295	2	0	0.0270638
YBL008W	YGR050C	3	2314	2	0	0.00957266
YBL008W	YGR061C	3	2325	1	0	0.0238513
YBL008W	YGR067C	3	2331	1	0	0.041499
YBL008W	YGR083C	3	2347	1	0	0.00792732
YBL008W	YGR085C	3	2349	1	0	0.021162
YBL008W	YGR087C	3	2351	1	0	0.0353767
YBL008W	YGR115C	3	2378	1	0	0.0328299
YBL008W	YGR142W	3	2404	2	0	0.0204496
YBL008W	YGR146C	3	2408	2	0	0.0153669
YBL008W	YGR155W	3	2417	1	0	0.0125834
YBL008W	YGR177C	3	2439	1	0	0.0356695
YBL008W	YGR187C	3	2449	1	0	0.036066
YBL008W	YGR201C	3	2463	1	0	0.016184
YBL008W	YGR207C	3	2469	1	0	0.0445976
YBL008W	YGR211W	3	2473	1	0	0.00880884
YBL008W	YGR229C	3	2491	1	0	0.0193731
YBL008W	YGR230W	3	2492	1	0	0.0117165
YBL008W	YGR233C	3	2495	1	0	0.03461
YBL008W	YGR251W	3	2511	1	0	0.02533
YBL008W	YGR253C	3	2512	1	0	0.0146346
YBL008W	YGR257C	3	2516	1	0	0.00968316
YBL008W	YGR262C	3	2521	2	0	0.0231506
YBL008W	YGR294W	3	2553	2	0	0.0457676
YBL008W	YGR296W	3	2555	1	0	0.0407212
YBL008W	YHL007C	3	2562	1	0	0.0104748
YBL008W	YHL029C	3	2581	1	0	0.0184998
YBL008W	YHL033C	3	2585	1	0	0.0207187
YBL008W	YHL044W	3	2596	2	0	0.0337534
YBL008W	YHL049C	3	2601	1	0	0.023744
YBL008W	YHL050C	3	2602	1	0	0.0271024
YBL008W	YHR003C	3	2605	1	0	0.0271145
YBL008W	YHR023W	3	2624	1	0	0.0484778
YBL008W	YHR027C	3	2628	1	0	0.0303552
YBL008W	YHR033W	3	2634	1	0	0.0336163
YBL008W	YHR050W	3	2650	1	0	0.0107193
YBL008W	YHR052W	3	2652	1	0	0.0144356
YBL008W	YHR054C	3	2654	1	0	0.0336624
YBL008W	YHR056C	3	2656	1	0	0.0196742
YBL008W	YHR070W	3	2669	1	0	0.0116943
YBL008W	YHR072W	3	2671	1	0	0.0157486
YBL008W	YHR077C	3	2676	1	0	0.0279877
YBL008W	YHR078W	3	2677	2	0	0.0346262
YBL008W	YHR093W	3	2691	1	0	0.0345124
YBL008W	YHR099W	3	2697	1	0	0.0498429
YBL008W	YHR103W	3	2701	1	0	0.0265499
YBL008W	YHR119W	3	2717	1	0	0.00684575
YBL008W	YHR150W	3	2746	1	0	0.0244376
YBL008W	YHR151C	3	2747	1	0	0.0208172
YBL008W	YHR166C	3	2762	1	0	0.0491116
YBL008W	YHR168W	3	2764	1	0	0.0154183
YBL008W	YHR170W	3	2766	1	0	0.0488357
YBL008W	YHR190W	3	2784	1	0	0.0113452
YBL008W	YHR192W	3	2786	1	0	0.0202706
YBL008W	YHR196W	3	2790	1	0	0.00976213
YBL008W	YHR215W	3	2808	1	0	0.0287888
YBL008W	YHR216W	3	2809	1	0	0.0396363
YBL008W	YHR218W	3	2811	1	0	0.0211325
YBL008W	YIL021W	3	2832	1	0	0.0110431
YBL008W	YIL022W	3	2833	1	0	0.0307129
YBL008W	YIL034C	3	2845	2	0	0.0436819
YBL008W	YIL046W	3	2856	1	0	0.013218
YBL008W	YIL056W	3	2866	2	0	0.0226235
YBL008W	YIL075C	3	2883	1	0	0.0140854
YBL008W	YIL090W	3	2897	1	0	0.0196435
YBL008W	YIL117C	3	2923	2	0	0.0181246
YBL008W	YIL138C	3	2943	1	0	0.034603
YBL008W	YIL142W	3	2947	1	0	0.0124039
YBL008W	YIL143C	3	2948	1	0	0.00969244
YBL008W	YIR006C	3	2988	1	0	0.0177162
YBL008W	YIR028W	3	3007	2	0	0.0270792
YBL008W	YIR030C	3	3009	2	0	0.041785
YBL008W	YJL006C	3	3029	2	0	0.0173766
YBL008W	YJL030W	3	3053	2	0	0.0211159
YBL008W	YJL032W	3	3055	2	0	0.0487915
YBL008W	YJL039C	3	3062	1	0	0.0115151
YBL008W	YJL048C	3	3070	1	0	0.0355128
YBL008W	YJL072C	3	3093	1	0	0.0482212
YBL008W	YJL087C	3	3108	1	0	0.0323576
YBL008W	YJL111W	3	3129	1	0	0.0264642
YBL008W	YJL132W	3	3149	2	0	0.0391497
YBL008W	YJL140W	3	3157	1	0	0.0109988
YBL008W	YJL141C	3	3158	1	0	0.0399151
YBL008W	YJL151C	3	3168	2	0	0.0499284
YBL008W	YJL168C	3	3185	1	0	0.0396759
YBL008W	YJL174W	3	3191	2	0	0.0358418
YBL008W	YJL184W	3	3201	1	0	0.0244334
YBL008W	YJL192C	3	3209	1	0	0.0205769
YBL008W	YJL194W	3	3211	1	0	0.0264676
YBL008W	YJL195C	3	3212	1	0	0.0255257
YBL008W	YJL205C-A	3	3222	1	0	0.027144
YBL008W	YJL220W	3	3237	2	0	0.0151159
YBL008W	YJL223C	3	3240	2	0	0.0271911
YBL008W	YJL225C	3	3241	1	0	0.030277
YBL008W	YJR035W	3	3277	1	0	0.0291606
YBL008W	YJR040W	3	3282	1	0	0.0332938
YBL008W	YJR061W	3	3302	1	0	0.014183
YBL008W	YJR063W	3	3304	1	0	0.0189923
YBL008W	YJR084W	3	3324	1	0	0.0314745
YBL008W	YJR088C	3	3328	1	0	0.0461873
YBL008W	YJR089W	3	3329	1	0	0.0151942
YBL008W	YJR097W	3	3337	2	0	0.0387611
YBL008W	YJR106W	3	3346	1	0	0.0194229
YBL008W	YJR110W	3	3350	1	0	0.0248994
YBL008W	YJR112W	3	3352	1	0	0.00686312
YBL008W	YJR128W	3	3367	1	0	0.0043492
YBL008W	YJR130C	3	3369	1	0	0.0249251
YBL008W	YJR132W	3	3371	1	0	0.0236971
YBL008W	YJR134C	3	3373	1	0	0.0494839
YBL008W	YJR158W	3	3396	1	0	0.0312999
YBL008W	YKL003C	3	3403	2	0	0.0376188
YBL008W	YKL014C	3	3414	1	0	0.0456
YBL008W	YKL041W	3	3439	1	0	0.00387907
YBL008W	YKL068W	3	3463	1	0	0.0328919
YBL008W	YKL075C	3	3470	1	0	0.0193637
YBL008W	YKL087C	3	3482	1	0	0.00825881
YBL008W	YKL088W	3	3483	1	0	0.0377211
YBL008W	YKL089W	3	3484	1	0	0.0192229
YBL008W	YKL090W	3	3485	1	0	0.0229897
YBL008W	YKL106W	3	3502	1	0	0.00716561
YBL008W	YKL108W	3	3504	1	0	0.0287973
YBL008W	YKL116C	3	3510	1	0	0.00968312
YBL008W	YKL121W	3	3515	2	0	0.0364966
YBL008W	YKL127W	3	3521	2	0	0.0327966
YBL008W	YKL130C	3	3524	1	0	0.0464331
YBL008W	YKL140W	3	3534	1	0	0.0111148
YBL008W	YKL154W	3	3548	1	0	0.0127625
YBL008W	YKL158W	3	3552	1	0	0.00985095
YBL008W	YKL160W	3	3554	1	0	0.0459029
YBL008W	YKL169C	3	3563	2	0	0.0430633
YBL008W	YKL172W	3	3566	1	0	0.045967
YBL008W	YKL204W	3	3596	1	0	0.0125967
YBL008W	YKL210W	3	3602	1	0	0.0102711
YBL008W	YKR005C	3	3622	1	0	0.0142312
YBL008W	YKR015C	3	3632	2	0	0.0304007
YBL008W	YKR039W	3	3655	2	0	0.0451075
YBL008W	YKR051W	3	3667	1	0	0.018576
YBL008W	YKR053C	3	3669	1	0	0.00872696
YBL008W	YKR079C	3	3695	1	0	0.0138533
YBL008W	YKR081C	3	3697	1	0	0.0139362
YBL008W	YKR091W	3	3707	2	0	0.048944
YBL008W	YKR097W	3	3713	1	0	0.0377475
YBL008W	YLL013C	3	3733	1	0	0.0325785
YBL008W	YLL021W	3	3740	1	0	0.021022
YBL008W	YLL053C	3	3772	2	0	0.015112
YBL008W	YLL067C	3	3786	1	0	0.0356406
YBL008W	YLR020C	3	3804	1	0	0.0270473
YBL008W	YLR027C	3	3811	1	0	0.0393923
YBL008W	YLR028C	3	3812	1	0	0.0159925
YBL008W	YLR044C	3	3828	1	0	0.016511
YBL008W	YLR049C	3	3833	1	0	0.0483172
YBL008W	YLR051C	3	3835	1	0	0.0279683
YBL008W	YLR064W	3	3847	2	0	0.0334165
YBL008W	YLR066W	3	3849	2	0	0.0349784
YBL008W	YLR068W	3	3851	1	0	0.0162322
YBL008W	YLR070C	3	3853	1	0	0.044062
YBL008W	YLR072W	3	3854	1	0	0.00658364
YBL008W	YLR074C	3	3856	1	0	0.0395122
YBL008W	YLR084C	3	3866	1	0	0.0448962
YBL008W	YLR094C	3	3876	1	0	0.00709959
YBL008W	YLR096W	3	3878	1	0	0.0191489
YBL008W	YLR100W	3	3881	1	0	0.0134577
YBL008W	YLR144C	3	3923	1	0	0.0425371
YBL008W	YLR150W	3	3929	1	0	0.0391984
YBL008W	YLR152C	3	3931	2	0	0.041182
YBL008W	YLR158C	3	3937	2	0	0.0399411
YBL008W	YLR160C	3	3939	2	0	0.0403356
YBL008W	YLR177W	3	3955	2	0	0.0264681
YBL008W	YLR188W	3	3965	1	0	0.0327573
YBL008W	YLR190W	3	3967	1	0	0.0306564
YBL008W	YLR196W	3	3973	1	0	0.0190216
YBL008W	YLR212C	3	3989	1	0	0.0360542
YBL008W	YLR214W	3	3991	1	0	0.0118602
YBL008W	YLR222C	3	3999	1	0	0.0343179
YBL008W	YLR230W	3	4005	2	0	0.0269244
YBL008W	YLR236C	3	4011	1	0	0.0389496
YBL008W	YLR247C	3	4022	1	0	0.0265637
YBL008W	YLR255C	3	4030	2	0	0.028892
YBL008W	YLR257W	3	4031	2	0	0.0284007
YBL008W	YLR272C	3	4045	1	0	0.0301911
YBL008W	YLR296W	3	4069	2	0	0.0434152
YBL008W	YLR310C	3	4083	1	0	0.0124429
YBL008W	YLR347C	3	4118	1	0	0.00867851
YBL008W	YLR349W	3	4120	1	0	0.011606
YBL008W	YLR353W	3	4124	1	0	0.0095882
YBL008W	YLR355C	3	4126	1	0	0.0223462
YBL008W	YLR395C	3	4164	2	0	0.045968
YBL008W	YLR409C	3	4177	1	0	0.0414971
YBL008W	YLR430W	3	4197	1	0	0.020295
YBL008W	YLR432W	3	4199	1	0	0.0380491
YBL008W	YLR436C	3	4203	1	0	0.0397358
YBL008W	YLR438W	3	4205	1	0	0.0228584
YBL008W	YLR462W	3	4228	1	0	0.0437988
YBL008W	YLR463C	3	4229	1	0	0.0443354
YBL008W	YML010W	3	4241	1	0	0.00443656
YBL008W	YML014W	3	4245	1	0	0.012963
YBL008W	YML016C	3	4247	2	0	0.0226176
YBL008W	YML059C	3	4277	1	0	0.0487694
YBL008W	YML087C	3	4300	2	0	0.045965
YBL008W	YML102W	3	4313	1	0	0.0296368
YBL008W	YML117W	3	4328	2	0	0.0464222
YBL008W	YML127W	3	4337	1	0	0.0273771
YBL008W	YMR024W	3	4362	1	0	0.0416207
YBL008W	YMR103C	3	4428	2	0	0.0478358
YBL008W	YMR163C	3	4483	2	0	0.0178522
YBL008W	YMR198W	3	4511	2	0	0.0441984
YBL008W	YMR207C	3	4519	1	0	0.0347382
YBL008W	YMR212C	3	4524	1	0	0.0358683
YBL008W	YMR251W	3	4558	2	0	0.00696583
YBL008W	YMR266W	3	4571	2	0	0.0204657
YBL008W	YMR272C	3	4577	2	0	0.0296957
YBL008W	YMR305C	3	4606	2	0	0.0176407
YBL008W	YMR306W	3	4607	2	0	0.0472099
YBL008W	YMR312W	3	4613	2	0	0.0316798
YBL008W	YNL003C	3	4628	2	0	0.0334124
YBL008W	YNL024C	3	4649	2	0	0.0082547
YBL008W	YNL039W	3	4662	1	0	0.0142057
YBL008W	YNL043C	3	4666	2	0	0.0336715
YBL008W	YNL053W	3	4676	2	0	0.0402803
YBL008W	YNL057W	3	4680	1	0	0.040807
YBL008W	YNL069C	3	4690	2	0	0.0393024
YBL008W	YNL089C	3	4710	2	0	0.0476101
YBL008W	YNL150W	3	4770	1	0	0.0363609
YBL008W	YNL189W	3	4808	1	0	0.0213261
YBL008W	YNL206C	3	4824	1	0	0.0476092
YBL008W	YNL221C	3	4838	1	0	0.0301981
YBL008W	YNL225C	3	4842	1	0	0.00626729
YBL008W	YNL247W	3	4862	1	0	0.0118665
YBL008W	YNL250W	3	4865	1	0	0.0157914
YBL008W	YNL273W	3	4887	1	0	0.0240796
YBL008W	YNL278W	3	4892	1	0	0.0300832
YBL008W	YNL289W	3	4903	2	0	0.0389886
YBL008W	YNL295W	3	4909	1	0	0.025761
YBL008W	YNL313C	3	4926	1	0	0.0458484
YBL008W	YNL327W	3	4938	1	0	0.047105
YBL008W	YNL328C	3	4939	1	0	0.0172346
YBL008W	YNR014W	3	4962	2	0	0.0324479
YBL008W	YNR060W	3	5008	2	0	0.0255321
YBL008W	YNR073C	3	5020	2	0	0.0147817
YBL008W	YOL006C	3	5029	1	0	0.0488427
YBL008W	YOL021C	3	5044	1	0	0.0202202
YBL008W	YOL084W	3	5104	2	0	0.0296403
YBL008W	YOL105C	3	5123	2	0	0.0233329
YBL008W	YOL158C	3	5172	1	0	0.0419295
YBL008W	YOR026W	3	5206	1	0	0.0406611
YBL008W	YOR046C	3	5223	1	0	0.0384564
YBL008W	YOR062C	3	5239	2	0	0.0123604
YBL008W	YOR076C	3	5253	1	0	0.0330777
YBL008W	YOR092W	3	5269	2	0	0.015998
YBL008W	YOR102W	3	5278	2	0	0.0298875
YBL008W	YOR141C	3	5314	1	0	0.0439457
YBL008W	YOR168W	3	5340	1	0	0.032501
YBL008W	YOR185C	3	5356	2	0	0.0317102
YBL008W	YOR244W	3	5412	1	0	0.0499606
YBL008W	YOR297C	3	5465	2	0	0.0454758
YBL008W	YOR301W	3	5469	1	0	0.0328594
YBL008W	YOR302W	3	5470	2	0	0.0367957
YBL008W	YOR314W	3	5482	1	0	0.0254791
YBL008W	YOR336W	3	5503	1	0	0.0316272
YBL008W	YOR383C	3	5545	1	0	0.0269572
YBL008W	YOR393W	3	5555	2	0	0.0470224
YBL008W	YPL009C	3	5564	1	0	0.027406
YBL008W	YPL018W	3	5573	1	0	0.0244339
YBL008W	YPL019C	3	5574	1	0	0.0316574
YBL008W	YPL036W	3	5591	1	0	0.0450993
YBL008W	YPL040C	3	5594	1	0	0.00929535
YBL008W	YPL090C	3	5641	1	0	0.0412692
YBL008W	YPL118W	3	5668	1	0	0.010378
YBL008W	YPL147W	3	5695	2	0	0.0191953
YBL008W	YPL162C	3	5710	1	0	0.03232
YBL008W	YPL191C	3	5738	2	0	0.0370024
YBL008W	YPL203W	3	5748	2	0	0.045789
YBL008W	YPL231W	3	5775	1	0	0.0485876
YBL008W	YPL242C	3	5785	1	0	0.0357808
YBL008W	YPL250C	3	5792	2	0	0.0325436
YBL008W	YPL263C	3	5804	1	0	0.0423708
YBL008W	YPR017C	3	5837	1	0	0.0328515
YBL008W	YPR038W	3	5858	2	0	0.0308851
YBL008W	YPR042C	3	5862	2	0	0.00762435
YBL008W	YPR066W	3	5884	2	0	0.0338528
YBL008W	YPR123C	3	5937	1	0	0.0148277
YBL008W	YPR136C	3	5949	1	0	0.0190272
YBL008W	YPR147C	3	5960	2	0	0.0350229
YBL008W	YPR173C	3	5986	1	0	0.0175876
YBL008W	YPR198W	3	6011	2	0	0.0449604
YBL054W	YBL103C	4	5	1	0	0.0382311
YBL054W	YDR169C	4	25	2	0	0.0196357
YBL054W	YDR207C	4	27	2	0	0.0449666
YBL054W	YDR423C	4	37	1	0	0.0277203
YBL054W	YDR448W	4	39	1	0	0.0204641
YBL054W	YER111C	4	48	2	0	0.0183985
YBL054W	YGL244W	4	63	1	0	0.0179183
YBL054W	YGR104C	4	66	1	0	0.0222077
YBL054W	YGR116W	4	67	2	0	0.0208138
YBL054W	YHR206W	4	80	1	0	0.046359
YBL054W	YIL101C	4	82	2	0	0.0224076
YBL054W	YKL015W	4	94	1	0	0.0496269
YBL054W	YKL038W	4	95	2	0	0.0181893
YBL054W	YLR228C	4	113	1	0	0.0263803
YBL054W	YLR403W	4	116	1	0	0.0198226
YBL054W	YLR451W	4	118	1	0	0.00850839
YBL054W	YMR016C	4	123	2	0	0.0498268
YBL054W	YNL309W	4	141	2	0	0.0296767
YBL054W	YPL133C	4	172	1	0	0.0184194
YBL054W	YPL202C	4	175	1	0	0.0117588
YBL054W	YPR133C	4	184	1	0	0.0441577
YBL054W	YAL005C	4	190	1	0	0.047101
YBL054W	YAL009W	4	193	1	0	0.0354644
YBL054W	YAL012W	4	196	1	0	0.0152723
YBL054W	YAL014C	4	198	1	0	0.0265249
YBL054W	YAL020C	4	204	1	0	0.0101096
YBL054W	YAL025C	4	209	1	0	0.0291662
YBL054W	YAL026C	4	210	1	0	0.0478368
YBL054W	YAL029C	4	213	1	0	0.0143474
YBL054W	YAL033W	4	217	1	0	0.0268697
YBL054W	YAL036C	4	220	1	0	0.0345385
YBL054W	YAL059W	4	239	1	0	0.0237007
YBL054W	YAR014C	4	254	1	0	0.0103222
YBL054W	YAR030C	4	263	1	0	0.0420534
YBL054W	YAR068W	4	279	1	0	0.0167923
YBL054W	YAR073W	4	283	1	0	0.0204582
YBL054W	YAR074C	4	284	1	0	0.0355081
YBL054W	YBL010C	4	294	2	0	0.0333701
YBL054W	YBL012C	4	296	1	0	0.0313235
YBL054W	YBL014C	4	298	1	0	0.00842522
YBL054W	YBL020W	4	304	1	0	0.0234566
YBL054W	YBL028C	4	312	1	0	0.010805
YBL054W	YBL039C	4	323	1	0	0.0215003
YBL054W	YBL041W	4	325	1	0	0.0457721
YBL054W	YBL052C	4	336	1	0	0.0325786
YBL054W	YBL053W	4	337	1	0	0.0250474
YBL054W	YBL064C	4	347	2	0	0.0323936
YBL054W	YBL071C	4	354	1	0	0.0159065
YBL054W	YBL073W	4	356	1	0	0.0477415
YBL054W	YBL081W	4	364	1	0	0.0198059
YBL054W	YBL091C	4	372	1	0	0.015257
YBL054W	YBL095W	4	376	1	0	0.0484386
YBL054W	YBL112C	4	390	2	0	0.0437019
YBL054W	YBR001C	4	392	2	0	0.00745752
YBL054W	YBR004C	4	395	1	0	0.00385389
YBL054W	YBR025C	4	418	1	0	0.0215805
YBL054W	YBR027C	4	420	1	0	0.0272236
YBL054W	YBR029C	4	422	1	0	0.021874
YBL054W	YBR033W	4	426	1	0	0.0231846
YBL054W	YBR034C	4	427	1	0	0.0143358
YBL054W	YBR043C	4	436	1	0	0.0284924
YBL054W	YBR057C	4	447	1	0	0.0153389
YBL054W	YBR061C	4	451	1	0	0.0135463
YBL054W	YBR071W	4	461	2	0	0.0347659
YBL054W	YBR075W	4	465	1	0	0.0334682
YBL054W	YBR076W	4	466	1	0	0.00969774
YBL054W	YBR084W	4	473	1	0	0.0202071
YBL054W	YBR090C	4	480	1	0	0.0454528
YBL054W	YBR105C	4	495	1	0	0.0230205
YBL054W	YBR120C	4	507	1	0	0.0114164
YBL054W	YBR130C	4	516	1	0	0.0316043
YBL054W	YBR133C	4	519	1	0	0.0444897
YBL054W	YBR134W	4	520	1	0	0.0226736
YBL054W	YBR136W	4	522	2	0	0.0446682
YBL054W	YBR154C	4	535	1	0	0.0171505
YBL054W	YBR162C	4	543	1	0	0.0135407
YBL054W	YBR165W	4	547	1	0	0.00395295
YBL054W	YBR166C	4	548	1	0	0.0225075
YBL054W	YBR167C	4	549	1	0	0.0285746
YBL054W	YBR170C	4	552	2	0	0.0122207
YBL054W	YBR172C	4	554	1	0	0.0307432
YBL054W	YBR176W	4	558	1	0	0.0288949
YBL054W	YBR184W	4	565	2	0	0.0207818
YBL054W	YBR186W	4	567	2	0	0.0463653
YBL054W	YBR189W	4	570	1	0	0.0252757
YBL054W	YBR190W	4	571	1	0	0.0160485
YBL054W	YBR191W	4	572	1	0	0.0218684
YBL054W	YBR208C	4	588	2	0	0.0217563
YBL054W	YBR236C	4	616	1	0	0.0232597
YBL054W	YBR242W	4	621	1	0	0.0204243
YBL054W	YBR247C	4	626	1	0	0.0251197
YBL054W	YBR254C	4	633	1	0	0.024552
YBL054W	YBR266C	4	644	1	0	0.0221998
YBL054W	YBR267W	4	645	1	0	0.0158634
YBL054W	YBR271W	4	649	1	0	0.0404205
YBL054W	YBR280C	4	657	2	0	0.0267496
YBL054W	YBR281C	4	658	2	0	0.0428955
YBL054W	YBR284W	4	661	2	0	0.0267557
YBL054W	YCL023C	4	701	2	0	0.0375815
YBL054W	YCL031C	4	709	1	0	0.0095983
YBL054W	YCL033C	4	711	2	0	0.0432194
YBL054W	YCL035C	4	713	2	0	0.0232337
YBL054W	YCL036W	4	714	1	0	0.0245945
YBL054W	YCL040W	4	718	2	0	0.0416699
YBL054W	YCL045C	4	723	1	0	0.0395196
YBL054W	YCL057W	4	734	2	0	0.0243801
YBL054W	YCL068C	4	745	1	0	0.0095077
YBL054W	YCL075W	4	748	1	0	0.0430771
YBL054W	YCR008W	4	769	1	0	0.0118356
YBL054W	YCR013C	4	774	2	0	0.0156955
YBL054W	YCR018C	4	779	2	0	0.0206098
YBL054W	YCR022C	4	784	2	0	0.0219007
YBL054W	YCR035C	4	799	1	0	0.0125706
YBL054W	YCR047C	4	811	1	0	0.00737269
YBL054W	YCR055C	4	819	1	0	0.0156
YBL054W	YCR057C	4	821	1	0	0.0293966
YBL054W	YCR072C	4	835	1	0	0.0085371
YBL054W	YCR077C	4	840	1	0	0.0297084
YBL054W	YCR082W	4	843	1	0	0.0351599
YBL054W	YCRX12W	4	880	1	0	0.00639858
YBL054W	YCRX16C	4	884	1	0	0.0226286
YBL054W	YDL009C	4	897	2	0	0.0250627
YBL054W	YDL011C	4	899	2	0	0.0119008
YBL054W	YDL013W	4	901	2	0	0.0426103
YBL054W	YDL014W	4	902	1	0	0.016539
YBL054W	YDL019C	4	907	2	0	0.0228604
YBL054W	YDL025C	4	912	2	0	0.011423
YBL054W	YDL026W	4	913	2	0	0.028465
YBL054W	YDL027C	4	914	2	0	0.0252124
YBL054W	YDL029W	4	916	2	0	0.0124854
YBL054W	YDL035C	4	922	2	0	0.0172841
YBL054W	YDL062W	4	948	1	0	0.0232561
YBL054W	YDL063C	4	949	1	0	0.0150405
YBL054W	YDL091C	4	974	2	0	0.0201759
YBL054W	YDL100C	4	983	2	0	0.0117568
YBL054W	YDL116W	4	998	1	0	0.0251434
YBL054W	YDL122W	4	1003	1	0	0.00770749
YBL054W	YDL124W	4	1005	2	0	0.0196152
YBL054W	YDL129W	4	1010	1	0	0.00979806
YBL054W	YDL136W	4	1017	1	0	0.0149302
YBL054W	YDL146W	4	1027	2	0	0.030487
YBL054W	YDL150W	4	1031	1	0	0.0252314
YBL054W	YDL166C	4	1047	1	0	0.0349271
YBL054W	YDL167C	4	1048	1	0	0.00871436
YBL054W	YDL181W	4	1061	2	0	0.0118581
YBL054W	YDL186W	4	1066	1	0	0.0372768
YBL054W	YDL192W	4	1072	1	0	0.0489624
YBL054W	YDL198C	4	1078	2	0	0.0197294
YBL054W	YDL199C	4	1079	2	0	0.0269107
YBL054W	YDL208W	4	1088	1	0	0.0423364
YBL054W	YDL209C	4	1089	2	0	0.0184914
YBL054W	YDL210W	4	1090	1	0	0.0210504
YBL054W	YDL212W	4	1092	1	0	0.0264432
YBL054W	YDL219W	4	1098	2	0	0.0273608
YBL054W	YDL235C	4	1114	1	0	0.0209389
YBL054W	YDL238C	4	1117	2	0	0.0326609
YBL054W	YDL246C	4	1125	2	0	0.0186477
YBL054W	YDL248W	4	1127	2	0	0.0439953
YBL054W	YDR001C	4	1128	2	0	0.0124633
YBL054W	YDR003W	4	1130	2	0	0.0151613
YBL054W	YDR040C	4	1165	2	0	0.0201703
YBL054W	YDR046C	4	1170	2	0	0.0265088
YBL054W	YDR061W	4	1185	1	0	0.037402
YBL054W	YDR065W	4	1189	1	0	0.0235452
YBL054W	YDR069C	4	1193	2	0	0.0469383
YBL054W	YDR077W	4	1201	2	0	0.0283839
YBL054W	YDR082W	4	1206	1	0	0.0124932
YBL054W	YDR083W	4	1207	1	0	0.0148615
YBL054W	YDR106W	4	1230	1	0	0.0419754
YBL054W	YDR110W	4	1234	1	0	0.0172476
YBL054W	YDR115W	4	1239	2	0	0.023916
YBL054W	YDR128W	4	1250	1	0	0.0228247
YBL054W	YDR136C	4	1258	1	0	0.0100698
YBL054W	YDR139C	4	1261	2	0	0.0485262
YBL054W	YDR141C	4	1263	2	0	0.0270535
YBL054W	YDR148C	4	1269	2	0	0.00961311
YBL054W	YDR152W	4	1273	1	0	0.0148467
YBL054W	YDR157W	4	1278	1	0	0.0322818
YBL054W	YDR161W	4	1282	1	0	0.0183239
YBL054W	YDR171W	4	1290	2	0	0.011954
YBL054W	YDR192C	4	1310	2	0	0.0409922
YBL054W	YDR193W	4	1311	2	0	0.0186614
YBL054W	YDR196C	4	1314	2	0	0.0367013
YBL054W	YDR214W	4	1330	2	0	0.0105767
YBL054W	YDR217C	4	1332	2	0	0.00642904
YBL054W	YDR230W	4	1345	2	0	0.0406057
YBL054W	YDR255C	4	1355	2	0	0.0152031
YBL054W	YDR258C	4	1358	2	0	0.00879428
YBL054W	YDR287W	4	1386	2	0	0.0434335
YBL054W	YDR293C	4	1392	2	0	0.0341379
YBL054W	YDR320C	4	1417	1	0	0.0430058
YBL054W	YDR324C	4	1421	1	0	0.0315189
YBL054W	YDR330W	4	1427	2	0	0.0425955
YBL054W	YDR346C	4	1443	1	0	0.0428831
YBL054W	YDR361C	4	1458	1	0	0.0263667
YBL054W	YDR365C	4	1461	1	0	0.0420695
YBL054W	YDR375C	4	1471	2	0	0.0149462
YBL054W	YDR377W	4	1473	2	0	0.0362669
YBL054W	YDR388W	4	1484	2	0	0.0209327
YBL054W	YDR399W	4	1493	1	0	0.0495879
YBL054W	YDR406W	4	1500	2	0	0.0239195
YBL054W	YDR419W	4	1513	1	0	0.0206349
YBL054W	YDR439W	4	1531	1	0	0.0370351
YBL054W	YDR449C	4	1539	1	0	0.00591322
YBL054W	YDR456W	4	1545	2	0	0.033238
YBL054W	YDR465C	4	1553	1	0	0.0307081
YBL054W	YDR468C	4	1556	1	0	0.0406247
YBL054W	YDR472W	4	1560	1	0	0.00989688
YBL054W	YDR475C	4	1563	2	0	0.0245057
YBL054W	YDR484W	4	1572	2	0	0.0442026
YBL054W	YDR491C	4	1579	1	0	0.0378685
YBL054W	YDR492W	4	1580	1	0	0.032037
YBL054W	YDR494W	4	1582	1	0	0.0139897
YBL054W	YDR503C	4	1591	2	0	0.0226856
YBL054W	YDR504C	4	1592	2	0	0.0460628
YBL054W	YDR505C	4	1593	2	0	0.0439384
YBL054W	YDR508C	4	1596	2	0	0.0150576
YBL054W	YDR528W	4	1616	2	0	0.0095379
YBL054W	YDR529C	4	1617	2	0	0.0478934
YBL054W	YDR531W	4	1619	2	0	0.0334062
YBL054W	YDR533C	4	1621	2	0	0.0459324
YBL054W	YDR545W	4	1633	2	0	0.023496
YBL054W	YEL011W	4	1643	2	0	0.0167951
YBL054W	YEL021W	4	1653	1	0	0.0212864
YBL054W	YEL045C	4	1677	1	0	0.0208379
YBL054W	YEL075C	4	1707	2	0	0.0406381
YBL054W	YER036C	4	1744	1	0	0.027428
YBL054W	YER044C	4	1751	2	0	0.0133215
YBL054W	YER056C	4	1762	1	0	0.0447311
YBL054W	YER060W	4	1766	2	0	0.0293393
YBL054W	YER087W	4	1793	2	0	0.0360894
YBL054W	YER095W	4	1800	2	0	0.0154751
YBL054W	YER102W	4	1807	1	0	0.0310404
YBL054W	YER108C	4	1813	1	0	0.0333565
YBL054W	YER123W	4	1826	1	0	0.0313249
YBL054W	YER126C	4	1829	1	0	0.00491827
YBL054W	YER130C	4	1833	1	0	0.0195661
YBL054W	YER137C	4	1840	2	0	0.0241382
YBL054W	YER148W	4	1851	1	0	0.0291018
YBL054W	YER154W	4	1857	1	0	0.0186738
YBL054W	YER156C	4	1859	1	0	0.00577735
YBL054W	YER163C	4	1864	2	0	0.0335067
YBL054W	YER170W	4	1870	2	0	0.0379785
YBL054W	YER171W	4	1871	1	0	0.0220112
YBL054W	YER173W	4	1873	1	0	0.0221035
YBL054W	YER189W	4	1889	2	0	0.0387517
YBL054W	YFL015C	4	1905	2	0	0.0351194
YBL054W	YFL032W	4	1920	1	0	0.0349352
YBL054W	YFL033C	4	1921	2	0	0.0469647
YBL054W	YFL042C	4	1930	2	0	0.0157912
YBL054W	YFL044C	4	1932	2	0	0.0151684
YBL054W	YFL058W	4	1946	2	0	0.0396279
YBL054W	YFL060C	4	1948	2	0	0.0254964
YBL054W	YFL062W	4	1950	2	0	0.0107005
YBL054W	YFL063W	4	1951	2	0	0.027236
YBL054W	YFL064C	4	1952	2	0	0.0142762
YBL054W	YFL065C	4	1953	2	0	0.0214791
YBL054W	YFL066C	4	1954	2	0	0.0223129
YBL054W	YFL068W	4	1956	2	0	0.0211623
YBL054W	YFR027W	4	1983	2	0	0.0152709
YBL054W	YFR056C	4	2011	1	0	0.0161665
YBL054W	YGL003C	4	2015	1	0	0.0104317
YBL054W	YGL006W	4	2018	2	0	0.0232777
YBL054W	YGL007W	4	2019	1	0	0.0459023
YBL054W	YGL014W	4	2025	1	0	0.0374274
YBL054W	YGL029W	4	2039	1	0	0.0135082
YBL054W	YGL030W	4	2040	1	0	0.0404403
YBL054W	YGL038C	4	2047	2	0	0.0419268
YBL054W	YGL062W	4	2071	2	0	0.0178179
YBL054W	YGL078C	4	2085	1	0	0.00712412
YBL054W	YGL085W	4	2092	2	0	0.0334898
YBL054W	YGL099W	4	2106	1	0	0.0219944
YBL054W	YGL113W	4	2120	1	0	0.0267223
YBL054W	YGL120C	4	2127	1	0	0.0116109
YBL054W	YGL123W	4	2130	1	0	0.0190358
YBL054W	YGL131C	4	2138	2	0	0.026911
YBL054W	YGL145W	4	2152	1	0	0.0142027
YBL054W	YGL147C	4	2154	1	0	0.0398339
YBL054W	YGL148W	4	2155	1	0	0.0383764
YBL054W	YGL157W	4	2164	2	0	0.0393115
YBL054W	YGL161C	4	2168	2	0	0.0455226
YBL054W	YGL169W	4	2175	1	0	0.00555409
YBL054W	YGL170C	4	2176	1	0	0.0497005
YBL054W	YGL171W	4	2177	1	0	0.00668261
YBL054W	YGL183C	4	2188	2	0	0.0364366
YBL054W	YGL187C	4	2192	2	0	0.0424632
YBL054W	YGL193C	4	2198	1	0	0.0266339
YBL054W	YGL194C	4	2199	1	0	0.00936631
YBL054W	YGL212W	4	2216	1	0	0.0310268
YBL054W	YGL246C	4	2249	1	0	0.00764014
YBL054W	YGL252C	4	2255	2	0	0.0440425
YBL054W	YGL255W	4	2257	2	0	0.0279578
YBL054W	YGR017W	4	2282	1	0	0.0226084
YBL054W	YGR030C	4	2295	1	0	0.0171212
YBL054W	YGR037C	4	2302	2	0	0.00951179
YBL054W	YGR043C	4	2308	2	0	0.0147858
YBL054W	YGR046W	4	2310	1	0	0.0285296
YBL054W	YGR054W	4	2318	1	0	0.0109518
YBL054W	YGR056W	4	2320	1	0	0.0377172
YBL054W	YGR060W	4	2324	2	0	0.0280727
YBL054W	YGR069W	4	2333	1	0	0.0459077
YBL054W	YGR072W	4	2336	1	0	0.013223
YBL054W	YGR074W	4	2338	1	0	0.0190371
YBL054W	YGR078C	4	2342	1	0	0.0111039
YBL054W	YGR079W	4	2343	1	0	0.0288013
YBL054W	YGR093W	4	2357	1	0	0.0196781
YBL054W	YGR097W	4	2361	2	0	0.0312248
YBL054W	YGR098C	4	2362	1	0	0.0471848
YBL054W	YGR102C	4	2366	1	0	0.0361228
YBL054W	YGR103W	4	2367	1	0	0.0356432
YBL054W	YGR109C	4	2372	2	0	0.0154831
YBL054W	YGR111W	4	2374	2	0	0.0285675
YBL054W	YGR119C	4	2381	1	0	0.0267551
YBL054W	YGR120C	4	2382	1	0	0.0175506
YBL054W	YGR123C	4	2385	1	0	0.0342913
YBL054W	YGR125W	4	2387	1	0	0.0206606
YBL054W	YGR145W	4	2407	1	0	0.0267472
YBL054W	YGR147C	4	2409	1	0	0.0138162
YBL054W	YGR181W	4	2443	2	0	0.0273357
YBL054W	YGR183C	4	2445	2	0	0.0189946
YBL054W	YGR187C	4	2449	1	0	0.0340061
YBL054W	YGR190C	4	2452	1	0	0.0389321
YBL054W	YGR195W	4	2457	1	0	0.0243138
YBL054W	YGR198W	4	2460	1	0	0.0390184
YBL054W	YGR231C	4	2493	2	0	0.0355844
YBL054W	YGR240C	4	2502	1	0	0.0180602
YBL054W	YGR245C	4	2507	1	0	0.0276111
YBL054W	YGR272C	4	2531	1	0	0.00851206
YBL054W	YGR277C	4	2536	2	0	0.0339368
YBL054W	YGR290W	4	2549	1	0	0.0314296
YBL054W	YHL013C	4	2567	1	0	0.0211638
YBL054W	YHL049C	4	2601	2	0	0.0394566
YBL054W	YHR001W	4	2603	2	0	0.0218991
YBL054W	YHR019C	4	2620	1	0	0.0458563
YBL054W	YHR027C	4	2628	2	0	0.0180103
YBL054W	YHR028C	4	2629	2	0	0.0179993
YBL054W	YHR032W	4	2633	1	0	0.0435977
YBL054W	YHR034C	4	2635	2	0	0.0285093
YBL054W	YHR040W	4	2641	1	0	0.01693
YBL054W	YHR065C	4	2664	1	0	0.0123461
YBL054W	YHR066W	4	2665	1	0	0.0168989
YBL054W	YHR069C	4	2668	1	0	0.00617732
YBL054W	YHR071W	4	2670	2	0	0.0241351
YBL054W	YHR081W	4	2680	1	0	0.0157435
YBL054W	YHR088W	4	2686	1	0	0.00752971
YBL054W	YHR104W	4	2702	2	0	0.0277422
YBL054W	YHR107C	4	2705	1	0	0.049055
YBL054W	YHR115C	4	2713	1	0	0.0498554
YBL054W	YHR135C	4	2731	1	0	0.0278016
YBL054W	YHR139C	4	2735	1	0	0.0368021
YBL054W	YHR152W	4	2748	1	0	0.0443428
YBL054W	YHR169W	4	2765	1	0	0.0188281
YBL054W	YHR174W	4	2769	2	0	0.0213042
YBL054W	YHR186C	4	2780	2	0	0.0353656
YBL054W	YHR187W	4	2781	1	0	0.0275038
YBL054W	YHR201C	4	2795	1	0	0.0117616
YBL054W	YHR203C	4	2797	1	0	0.0298236
YBL054W	YHR205W	4	2799	1	0	0.0126496
YBL054W	YHR207C	4	2800	1	0	0.0287972
YBL054W	YHR218W	4	2811	2	0	0.0229723
YBL054W	YIL024C	4	2835	2	0	0.0313403
YBL054W	YIL026C	4	2837	2	0	0.015409
YBL054W	YIL040W	4	2850	1	0	0.0397579
YBL054W	YIL064W	4	2874	1	0	0.0160771
YBL054W	YIL072W	4	2881	2	0	0.025778
YBL054W	YIL107C	4	2913	2	0	0.0341476
YBL054W	YIL110W	4	2916	1	0	0.0155666
YBL054W	YIL116W	4	2922	2	0	0.0215104
YBL054W	YIL118W	4	2924	1	0	0.0463998
YBL054W	YIL126W	4	2932	2	0	0.0263535
YBL054W	YIL139C	4	2944	2	0	0.0325652
YBL054W	YIL151C	4	2956	2	0	0.0169313
YBL054W	YIL155C	4	2960	2	0	0.0102396
YBL054W	YIL161W	4	2966	1	0	0.0101822
YBL054W	YIL173W	4	2978	2	0	0.0213551
YBL054W	YIR004W	4	2986	1	0	0.0361517
YBL054W	YIR026C	4	3005	1	0	0.0122744
YBL054W	YIR034C	4	3013	2	0	0.0284162
YBL054W	YIR036C	4	3015	2	0	0.0468359
YBL054W	YIR043C	4	3022	2	0	0.0168638
YBL054W	YJL011C	4	3034	1	0	0.0468692
YBL054W	YJL016W	4	3039	2	0	0.025425
YBL054W	YJL017W	4	3040	2	0	0.0389676
YBL054W	YJL020C	4	3043	2	0	0.0218465
YBL054W	YJL021C	4	3044	2	0	0.0461221
YBL054W	YJL029C	4	3052	1	0	0.0498547
YBL054W	YJL033W	4	3056	1	0	0.0152688
YBL054W	YJL050W	4	3072	1	0	0.0131036
YBL054W	YJL057C	4	3078	2	0	0.032754
YBL054W	YJL071W	4	3092	2	0	0.0254974
YBL054W	YJL076W	4	3097	1	0	0.040057
YBL054W	YJL079C	4	3100	2	0	0.0468726
YBL054W	YJL090C	4	3110	2	0	0.0339996
YBL054W	YJL109C	4	3128	1	0	0.035054
YBL054W	YJL115W	4	3133	2	0	0.0165901
YBL054W	YJL122W	4	3140	1	0	0.0435411
YBL054W	YJL125C	4	3143	1	0	0.0126504
YBL054W	YJL148W	4	3165	1	0	0.00880193
YBL054W	YJL164C	4	3181	2	0	0.00987278
YBL054W	YJL177W	4	3194	1	0	0.037082
YBL054W	YJL211C	4	3228	2	0	0.0225474
YBL054W	YJR002W	4	3243	1	0	0.0113962
YBL054W	YJR059W	4	3301	2	0	0.0266186
YBL054W	YJR064W	4	3305	1	0	0.0407212
YBL054W	YJR070C	4	3311	1	0	0.0299925
YBL054W	YJR071W	4	3312	1	0	0.0111486
YBL054W	YJR079W	4	3320	2	0	0.046924
YBL054W	YJR083C	4	3323	1	0	0.024696
YBL054W	YJR091C	4	3331	1	0	0.0264026
YBL054W	YJR093C	4	3333	1	0	0.0256089
YBL054W	YJR095W	4	3335	1	0	0.021161
YBL054W	YJR107W	4	3347	2	0	0.0472035
YBL054W	YJR109C	4	3349	2	0	0.0220412
YBL054W	YJR141W	4	3379	1	0	0.0218469
YBL054W	YJR145C	4	3383	1	0	0.0384866
YBL054W	YJR147W	4	3385	1	0	0.0267208
YBL054W	YJR155W	4	3393	2	0	0.0318874
YBL054W	YJR159W	4	3397	2	0	0.0104921
YBL054W	YKL010C	4	3410	2	0	0.0322303
YBL054W	YKL016C	4	3415	2	0	0.0142751
YBL054W	YKL021C	4	3420	1	0	0.00532036
YBL054W	YKL023W	4	3422	1	0	0.0462356
YBL054W	YKL025C	4	3424	1	0	0.0321566
YBL054W	YKL027W	4	3426	1	0	0.0240743
YBL054W	YKL029C	4	3428	1	0	0.0341138
YBL054W	YKL033W	4	3432	1	0	0.0496859
YBL054W	YKL035W	4	3434	2	0	0.0268865
YBL054W	YKL036C	4	3435	2	0	0.012177
YBL054W	YKL039W	4	3437	2	0	0.0235417
YBL054W	YKL057C	4	3454	1	0	0.0398365
YBL054W	YKL072W	4	3467	1	0	0.00910753
YBL054W	YKL078W	4	3473	1	0	0.0121406
YBL054W	YKL079W	4	3474	1	0	0.0469019
YBL054W	YKL083W	4	3478	2	0	0.0231689
YBL054W	YKL096W-A	4	3492	1	0	0.0433261
YBL054W	YKL099C	4	3495	1	0	0.0122191
YBL054W	YKL108W	4	3504	2	0	0.0247239
YBL054W	YKL128C	4	3522	1	0	0.0444309
YBL054W	YKL133C	4	3527	2	0	0.0340859
YBL054W	YKL143W	4	3537	1	0	0.0120363
YBL054W	YKL150W	4	3544	2	0	0.0397297
YBL054W	YKL172W	4	3566	1	0	0.0160371
YBL054W	YKL176C	4	3570	1	0	0.0134843
YBL054W	YKL179C	4	3572	2	0	0.0269114
YBL054W	YKL191W	4	3583	1	0	0.0363166
YBL054W	YKL203C	4	3595	2	0	0.0140509
YBL054W	YKL215C	4	3607	2	0	0.0162989
YBL054W	YKL216W	4	3608	1	0	0.0228916
YBL054W	YKL217W	4	3609	2	0	0.0163138
YBL054W	YKL223W	4	3615	2	0	0.0392722
YBL054W	YKR002W	4	3619	2	0	0.017188
YBL054W	YKR003W	4	3620	2	0	0.0180873
YBL054W	YKR022C	4	3639	1	0	0.0453178
YBL054W	YKR024C	4	3641	1	0	0.0227303
YBL054W	YKR025W	4	3642	1	0	0.0357715
YBL054W	YKR037C	4	3653	1	0	0.0291621
YBL054W	YKR044W	4	3660	1	0	0.0223575
YBL054W	YKR050W	4	3666	1	0	0.0450863
YBL054W	YKR056W	4	3672	1	0	0.00646683
YBL054W	YKR063C	4	3679	1	0	0.0198527
YBL054W	YKR071C	4	3687	1	0	0.0256651
YBL054W	YKR072C	4	3688	1	0	0.0310965
YBL054W	YKR077W	4	3693	2	0	0.0217607
YBL054W	YKR104W	4	3718	2	0	0.047031
YBL054W	YLL008W	4	3728	1	0	0.0226634
YBL054W	YLL011W	4	3731	1	0	0.0336782
YBL054W	YLL016W	4	3735	2	0	0.020637
YBL054W	YLL026W	4	3745	2	0	0.0110163
YBL054W	YLL032C	4	3751	1	0	0.0283025
YBL054W	YLL033W	4	3752	1	0	0.048345
YBL054W	YLL049W	4	3768	1	0	0.0396274
YBL054W	YLL050C	4	3769	2	0	0.0480485
YBL054W	YLL051C	4	3770	1	0	0.0235389
YBL054W	YLL065W	4	3784	2	0	0.0332261
YBL054W	YLL067C	4	3786	2	0	0.0292648
YBL054W	YLR009W	4	3795	1	0	0.0144119
YBL054W	YLR015W	4	3799	1	0	0.00995974
YBL054W	YLR016C	4	3800	1	0	0.0304901
YBL054W	YLR025W	4	3809	2	0	0.0440768
YBL054W	YLR031W	4	3815	2	0	0.0287468
YBL054W	YLR033W	4	3817	1	0	0.0329178
YBL054W	YLR038C	4	3822	2	0	0.0492004
YBL054W	YLR040C	4	3824	1	0	0.0391254
YBL054W	YLR061W	4	3844	1	0	0.0366698
YBL054W	YLR063W	4	3846	1	0	0.0462269
YBL054W	YLR073C	4	3855	1	0	0.0273286
YBL054W	YLR083C	4	3865	1	0	0.0376041
YBL054W	YLR125W	4	3905	2	0	0.0308992
YBL054W	YLR149C	4	3928	2	0	0.034314
YBL054W	YLR170C	4	3949	1	0	0.0477354
YBL054W	YLR186W	4	3963	1	0	0.0173795
YBL054W	YLR187W	4	3964	1	0	0.0456879
YBL054W	YLR205C	4	3982	1	0	0.0307218
YBL054W	YLR209C	4	3986	1	0	0.0375439
YBL054W	YLR221C	4	3998	1	0	0.0310206
YBL054W	YLR222C	4	3999	1	0	0.0361917
YBL054W	YLR226W	4	4002	1	0	0.0200932
YBL054W	YLR227C	4	4003	1	0	0.0378409
YBL054W	YLR249W	4	4024	1	0	0.0312144
YBL054W	YLR273C	4	4046	2	0	0.0220055
YBL054W	YLR313C	4	4085	2	0	0.0231437
YBL054W	YLR316C	4	4088	1	0	0.0425091
YBL054W	YLR344W	4	4115	1	0	0.021189
YBL054W	YLR359W	4	4130	2	0	0.0323279
YBL054W	YLR369W	4	4140	1	0	0.0405826
YBL054W	YLR382C	4	4153	2	0	0.038712
YBL054W	YLR397C	4	4166	1	0	0.0411851
YBL054W	YLR400W	4	4169	1	0	0.00408015
YBL054W	YLR401C	4	4170	1	0	0.0106137
YBL054W	YLR405W	4	4173	1	0	0.0260704
YBL054W	YLR417W	4	4185	1	0	0.0469368
YBL054W	YLR440C	4	4207	1	0	0.0276976
YBL054W	YLR449W	4	4216	1	0	0.0132723
YBL054W	YLR462W	4	4228	2	0	0.0224705
YBL054W	YML023C	4	4252	1	0	0.00987959
YBL054W	YML043C	4	4265	1	0	0.0241416
YBL054W	YML075C	4	4291	1	0	0.0241189
YBL054W	YML088W	4	4301	1	0	0.0243844
YBL054W	YML093W	4	4306	1	0	0.0113396
YBL054W	YML105C	4	4316	1	0	0.0406689
YBL054W	YML113W	4	4324	1	0	0.0124265
YBL054W	YML114C	4	4325	1	0	0.00952005
YBL054W	YML128C	4	4338	2	0	0.0376644
YBL054W	YML131W	4	4341	2	0	0.0425346
YBL054W	YMR011W	4	4352	2	0	0.0315746
YBL054W	YMR023C	4	4361	2	0	0.0430823
YBL054W	YMR032W	4	4370	1	0	0.0201749
YBL054W	YMR059W	4	4390	1	0	0.0338835
YBL054W	YMR063W	4	4392	1	0	0.0168944
YBL054W	YMR097C	4	4422	2	0	0.00895822
YBL054W	YMR105C	4	4430	2	0	0.00853072
YBL054W	YMR128W	4	4450	1	0	0.00587218
YBL054W	YMR146C	4	4466	1	0	0.0439682
YBL054W	YMR165C	4	4484	2	0	0.0310894
YBL054W	YMR167W	4	4485	1	0	0.043601
YBL054W	YMR213W	4	4525	1	0	0.0111796
YBL054W	YMR217W	4	4529	1	0	0.00870787
YBL054W	YMR237W	4	4546	2	0	0.0295057
YBL054W	YMR250W	4	4557	2	0	0.0278899
YBL054W	YMR274C	4	4578	1	0	0.0421326
YBL054W	YMR312W	4	4613	1	0	0.0302768
YBL054W	YMR313C	4	4614	2	0	0.016939
YBL054W	YMR315W	4	4616	2	0	0.00863118
YBL054W	YMR317W	4	4618	2	0	0.0181732
YBL054W	YMR323W	4	4624	1	0	0.0444891
YBL054W	YNL001W	4	4626	1	0	0.0192003
YBL054W	YNL008C	4	4633	2	0	0.0302312
YBL054W	YNL021W	4	4646	1	0	0.0242241
YBL054W	YNL022C	4	4647	1	0	0.00845127
YBL054W	YNL023C	4	4648	1	0	0.0149982
YBL054W	YNL036W	4	4659	2	0	0.0157874
YBL054W	YNL061W	4	4683	1	0	0.0371002
YBL054W	YNL062C	4	4684	1	0	0.00787215
YBL054W	YNL063W	4	4685	1	0	0.0264771
YBL054W	YNL065W	4	4687	1	0	0.020853
YBL054W	YNL075W	4	4696	1	0	0.0102103
YBL054W	YNL098C	4	4719	2	0	0.0485665
YBL054W	YNL102W	4	4723	2	0	0.0270714
YBL054W	YNL110C	4	4730	1	0	0.0293955
YBL054W	YNL112W	4	4732	1	0	0.0398366
YBL054W	YNL113W	4	4733	1	0	0.00928336
YBL054W	YNL119W	4	4739	1	0	0.0355175
YBL054W	YNL123W	4	4743	1	0	0.0105463
YBL054W	YNL134C	4	4754	2	0	0.0336138
YBL054W	YNL141W	4	4761	1	0	0.0146456
YBL054W	YNL151C	4	4771	1	0	0.0264588
YBL054W	YNL156C	4	4776	2	0	0.017104
YBL054W	YNL158W	4	4778	2	0	0.0191067
YBL054W	YNL160W	4	4780	2	0	0.0242852
YBL054W	YNL163C	4	4783	1	0	0.020637
YBL054W	YNL175C	4	4794	1	0	0.0127559
YBL054W	YNL183C	4	4802	2	0	0.0317636
YBL054W	YNL205C	4	4823	1	0	0.0105291
YBL054W	YNL212W	4	4830	1	0	0.0297796
YBL054W	YNL213C	4	4831	1	0	0.0254437
YBL054W	YNL226W	4	4843	1	0	0.0311088
YBL054W	YNL227C	4	4844	1	0	0.0226414
YBL054W	YNL228W	4	4845	1	0	0.018242
YBL054W	YNL246W	4	4861	1	0	0.0389973
YBL054W	YNL248C	4	4863	1	0	0.0218021
YBL054W	YNL256W	4	4871	1	0	0.00763463
YBL054W	YNL267W	4	4881	1	0	0.0105138
YBL054W	YNL308C	4	4922	1	0	0.045468
YBL054W	YNL316C	4	4928	1	0	0.0151026
YBL054W	YNL320W	4	4931	2	0	0.0204364
YBL054W	YNL339C	4	4949	2	0	0.0197491
YBL054W	YNR002C	4	4951	1	0	0.0142526
YBL054W	YNR003C	4	4952	1	0	0.0488313
YBL054W	YNR006W	4	4955	1	0	0.00874667
YBL054W	YNR007C	4	4956	2	0	0.0128298
YBL054W	YNR012W	4	4960	1	0	0.0371087
YBL054W	YNR038W	4	4986	1	0	0.0176239
YBL054W	YNR039C	4	4987	1	0	0.0378345
YBL054W	YNR046W	4	4994	1	0	0.0462828
YBL054W	YNR051C	4	4999	1	0	0.0350452
YBL054W	YNR053C	4	5001	1	0	0.00651127
YBL054W	YNR054C	4	5002	1	0	0.0289917
YBL054W	YNR055C	4	5003	1	0	0.0299368
YBL054W	YOL022C	4	5045	1	0	0.0325564
YBL054W	YOL041C	4	5064	1	0	0.00711213
YBL054W	YOL053W	4	5075	2	0	0.0177348
YBL054W	YOL054W	4	5076	1	0	0.0135222
YBL054W	YOL058W	4	5080	2	0	0.0204279
YBL054W	YOL073C	4	5094	2	0	0.0244332
YBL054W	YOL076W	4	5096	1	0	0.0273829
YBL054W	YOL079W	4	5099	1	0	0.0291668
YBL054W	YOL080C	4	5100	1	0	0.0169649
YBL054W	YOL124C	4	5140	1	0	0.0174825
YBL054W	YOL141W	4	5157	1	0	0.00559257
YBL054W	YOL142W	4	5158	1	0	0.0492949
YBL054W	YOL144W	4	5160	1	0	0.0358475
YBL054W	YOL151W	4	5165	2	0	0.040414
YBL054W	YOR001W	4	5181	1	0	0.0454378
YBL054W	YOR006C	4	5186	1	0	0.0340894
YBL054W	YOR015W	4	5195	2	0	0.0124241
YBL054W	YOR048C	4	5225	1	0	0.0214563
YBL054W	YOR055W	4	5232	2	0	0.0310769
YBL054W	YOR056C	4	5233	1	0	0.0352087
YBL054W	YOR058C	4	5235	2	0	0.0242102
YBL054W	YOR060C	4	5237	1	0	0.0229076
YBL054W	YOR065W	4	5242	2	0	0.0115014
YBL054W	YOR078W	4	5255	1	0	0.015488
YBL054W	YOR094W	4	5271	1	0	0.0276295
YBL054W	YOR118W	4	5292	1	0	0.0115241
YBL054W	YOR139C	4	5313	1	0	0.0142377
YBL054W	YOR145C	4	5318	1	0	0.0136981
YBL054W	YOR146W	4	5319	1	0	0.0247298
YBL054W	YOR154W	4	5327	1	0	0.0463277
YBL054W	YOR175C	4	5346	1	0	0.0497003
YBL054W	YOR179C	4	5350	1	0	0.0244478
YBL054W	YOR184W	4	5355	2	0	0.0436314
YBL054W	YOR188W	4	5359	1	0	0.0182457
YBL054W	YOR196C	4	5367	1	0	0.0410698
YBL054W	YOR200W	4	5371	1	0	0.0153845
YBL054W	YOR204W	4	5375	1	0	0.0211878
YBL054W	YOR206W	4	5377	1	0	0.0218222
YBL054W	YOR236W	4	5404	1	0	0.0233472
YBL054W	YOR246C	4	5414	1	0	0.0453082
YBL054W	YOR252W	4	5420	1	0	0.0338564
YBL054W	YOR262W	4	5430	1	0	0.0334538
YBL054W	YOR269W	4	5437	2	0	0.0254847
YBL054W	YOR272W	4	5440	1	0	0.00659754
YBL054W	YOR274W	4	5442	1	0	0.0258438
YBL054W	YOR286W	4	5454	1	0	0.0213313
YBL054W	YOR287C	4	5455	1	0	0.0294411
YBL054W	YOR297C	4	5465	1	0	0.0179139
YBL054W	YOR306C	4	5474	1	0	0.0320336
YBL054W	YOR309C	4	5477	1	0	0.0407416
YBL054W	YOR325W	4	5492	1	0	0.0105678
YBL054W	YOR337W	4	5504	1	0	0.049791
YBL054W	YOR338W	4	5505	1	0	0.00999538
YBL054W	YOR340C	4	5507	1	0	0.0149137
YBL054W	YOR374W	4	5538	2	0	0.0137675
YBL054W	YOR384W	4	5546	1	0	0.0129586
YBL054W	YOR387C	4	5549	2	0	0.0371324
YBL054W	YOR394W	4	5556	2	0	0.0280087
YBL054W	YPL002C	4	5558	2	0	0.0491354
YBL054W	YPL004C	4	5560	2	0	0.0244421
YBL054W	YPL006W	4	5562	2	0	0.0220293
YBL054W	YPL014W	4	5569	2	0	0.0356146
YBL054W	YPL030W	4	5585	1	0	0.0175426
YBL054W	YPL036W	4	5591	1	0	0.04307
YBL054W	YPL044C	4	5597	1	0	0.0387329
YBL054W	YPL047W	4	5600	2	0	0.0379124
YBL054W	YPL061W	4	5614	2	0	0.018503
YBL054W	YPL069C	4	5622	2	0	0.0268775
YBL054W	YPL086C	4	5638	1	0	0.0149011
YBL054W	YPL093W	4	5644	1	0	0.0120327
YBL054W	YPL130W	4	5680	2	0	0.0163169
YBL054W	YPL137C	4	5686	2	0	0.0238954
YBL054W	YPL146C	4	5694	1	0	0.0192651
YBL054W	YPL152W	4	5700	2	0	0.0188302
YBL054W	YPL153C	4	5701	2	0	0.0201529
YBL054W	YPL154C	4	5702	2	0	0.0472362
YBL054W	YPL182C	4	5729	1	0	0.00843542
YBL054W	YPL212C	4	5757	1	0	0.00927445
YBL054W	YPL214C	4	5759	1	0	0.0228034
YBL054W	YPL222W	4	5767	2	0	0.0363552
YBL054W	YPL226W	4	5771	1	0	0.0215772
YBL054W	YPL238C	4	5781	1	0	0.0397846
YBL054W	YPL239W	4	5782	1	0	0.0329194
YBL054W	YPL244C	4	5787	1	0	0.0481967
YBL054W	YPL247C	4	5790	2	0	0.0240669
YBL054W	YPL252C	4	5794	1	0	0.0195558
YBL054W	YPL266W	4	5807	1	0	0.0408569
YBL054W	YPR013C	4	5833	1	0	0.0413846
YBL054W	YPR026W	4	5846	2	0	0.0141142
YBL054W	YPR048W	4	5868	1	0	0.030909
YBL054W	YPR083W	4	5900	1	0	0.0419839
YBL054W	YPR085C	4	5902	1	0	0.0285997
YBL054W	YPR087W	4	5903	1	0	0.0306796
YBL054W	YPR112C	4	5926	1	0	0.0382019
YBL054W	YPR117W	4	5931	2	0	0.0391404
YBL054W	YPR137W	4	5950	1	0	0.0313873
YBL054W	YPR143W	4	5956	1	0	0.0130035
YBL054W	YPR144C	4	5957	1	0	0.0226025
YBL054W	YPR156C	4	5969	1	0	0.0476432
YBL054W	YPR160W	4	5973	2	0	0.0132043
YBL054W	YPR169W	4	5982	1	0	0.0392461
YBL054W	YPR184W	4	5997	2	0	0.0169994
YBL054W	YPR202W	4	6014	2	0	0.0180321
YBL103C	YBL054W	5	4	1	0	0.0384491
YBL103C	YBR081C	5	7	1	0	0.00880144
YBL103C	YDR123C	5	23	2	0	0.0209577
YBL103C	YDR146C	5	24	1	0	0.0219345
YBL103C	YDR207C	5	27	2	0	0.0284322
YBL103C	YDR423C	5	37	1	0	0.0440278
YBL103C	YDR448W	5	39	1	0	0.0400047
YBL103C	YGL244W	5	63	1	0	0.00863827
YBL103C	YHR124W	5	78	2	0	0.0391838
YBL103C	YIL101C	5	82	2	0	0.0338592
YBL103C	YIR023W	5	85	1	0	0.0215744
YBL103C	YJL110C	5	89	1	0	0.0197425
YBL103C	YKL015W	5	94	1	0	0.0149877
YBL103C	YKL109W	5	99	2	0	0.0258149
YBL103C	YLR014C	5	105	1	0	0.0345505
YBL103C	YLR098C	5	108	1	0	0.0101258
YBL103C	YLR131C	5	109	1	0	0.0225292
YBL103C	YLR228C	5	113	1	0	0.0182118
YBL103C	YNL257C	5	140	1	0	0.0287072
YBL103C	YOL116W	5	150	1	0	0.0198485
YBL103C	YOR038C	5	155	1	0	0.0175078
YBL103C	YOR140W	5	158	1	0	0.0193367
YBL103C	YOR162C	5	159	1	0	0.00453987
YBL103C	YPL202C	5	175	1	0	0.0450409
YBL103C	YAL003W	5	188	1	0	0.00690977
YBL103C	YAL010C	5	194	1	0	0.0226096
YBL103C	YAL012W	5	196	1	0	0.0118593
YBL103C	YAL014C	5	198	1	0	0.00322514
YBL103C	YAL016W	5	200	1	0	0.0307996
YBL103C	YAL020C	5	204	1	0	0.0142579
YBL103C	YAL022C	5	206	1	0	0.0121204
YBL103C	YAL029C	5	213	1	0	0.0118318
YBL103C	YAL033W	5	217	1	0	0.00913279
YBL103C	YAL036C	5	220	1	0	0.0319681
YBL103C	YAL038W	5	222	1	0	0.0180705
YBL103C	YAL042W	5	226	1	0	0.0334731
YBL103C	YAL044C	5	228	1	0	0.0123192
YBL103C	YAL059W	5	239	1	0	0.0174692
YBL103C	YAR009C	5	252	2	0	0.0185314
YBL103C	YAR043C	5	270	1	0	0.0323494
YBL103C	YAR071W	5	282	1	0	0.0431521
YBL103C	YAR073W	5	283	1	0	0.00989903
YBL103C	YBL005W-B	5	290	1	0	0.0151012
YBL103C	YBL011W	5	295	1	0	0.0334544
YBL103C	YBL012C	5	296	1	0	0.010397
YBL103C	YBL014C	5	298	1	0	0.00787256
YBL103C	YBL018C	5	302	1	0	0.0222075
YBL103C	YBL028C	5	312	1	0	0.0103553
YBL103C	YBL032W	5	316	1	0	0.0196321
YBL103C	YBL033C	5	317	1	0	0.0461106
YBL103C	YBL039C	5	323	1	0	0.0203553
YBL103C	YBL041W	5	325	1	0	0.048638
YBL103C	YBL042C	5	326	2	0	0.0164389
YBL103C	YBL048W	5	332	2	0	0.0343505
YBL103C	YBL052C	5	336	1	0	0.0393512
YBL103C	YBL053W	5	337	1	0	0.00854248
YBL103C	YBL058W	5	341	1	0	0.0380201
YBL103C	YBL069W	5	352	1	0	0.0400172
YBL103C	YBL071C	5	354	1	0	0.0054937
YBL103C	YBL073W	5	356	1	0	0.020832
YBL103C	YBL074C	5	357	1	0	0.0226363
YBL103C	YBL080C	5	363	1	0	0.0475964
YBL103C	YBL083C	5	366	1	0	0.0213813
YBL103C	YBL088C	5	369	1	0	0.0434984
YBL103C	YBL091C	5	372	1	0	0.0217002
YBL103C	YBL095W	5	376	1	0	0.0397178
YBL103C	YBL098W	5	379	1	0	0.0205992
YBL103C	YBL105C	5	385	1	0	0.0264746
YBL103C	YBR005W	5	396	2	0	0.0259652
YBL103C	YBR018C	5	411	1	0	0.0283618
YBL103C	YBR025C	5	418	1	0	0.0402958
YBL103C	YBR027C	5	420	1	0	0.0437716
YBL103C	YBR035C	5	428	1	0	0.0389161
YBL103C	YBR036C	5	429	1	0	0.030542
YBL103C	YBR038W	5	431	1	0	0.037181
YBL103C	YBR043C	5	436	1	0	0.0115375
YBL103C	YBR044C	5	437	1	0	0.0213919
YBL103C	YBR048W	5	441	1	0	0.0156869
YBL103C	YBR052C	5	442	1	0	0.0393152
YBL103C	YBR057C	5	447	1	0	0.0146797
YBL103C	YBR060C	5	450	1	0	0.018251
YBL103C	YBR061C	5	451	1	0	0.0151095
YBL103C	YBR063C	5	453	1	0	0.0348696
YBL103C	YBR064W	5	454	1	0	0.0474385
YBL103C	YBR066C	5	456	1	0	0.0220094
YBL103C	YBR067C	5	457	2	0	0.0195892
YBL103C	YBR076W	5	466	1	0	0.0391583
YBL103C	YBR079C	5	469	1	0	0.0278243
YBL103C	YBR080C	5	470	1	0	0.0329558
YBL103C	YBR084W	5	473	1	0	0.00715111
YBL103C	YBR086C	5	475	1	0	0.0163688
YBL103C	YBR089C-A	5	479	1	0	0.0371094
YBL103C	YBR090C	5	480	1	0	0.02018
YBL103C	YBR094W	5	484	1	0	0.00666813
YBL103C	YBR100W	5	490	1	0	0.0315662
YBL103C	YBR102C	5	492	1	0	0.00931858
YBL103C	YBR118W	5	505	1	0	0.0394327
YBL103C	YBR128C	5	514	1	0	0.00667423
YBL103C	YBR129C	5	515	1	0	0.0223125
YBL103C	YBR130C	5	516	1	0	0.00336063
YBL103C	YBR134W	5	520	1	0	0.00793534
YBL103C	YBR154C	5	535	1	0	0.00730562
YBL103C	YBR165W	5	547	1	0	0.0191122
YBL103C	YBR166C	5	548	1	0	0.0468708
YBL103C	YBR167C	5	549	1	0	0.0401871
YBL103C	YBR175W	5	557	1	0	0.0124144
YBL103C	YBR187W	5	568	1	0	0.0492123
YBL103C	YBR189W	5	570	1	0	0.00649766
YBL103C	YBR190W	5	571	1	0	0.0459618
YBL103C	YBR191W	5	572	1	0	0.0117212
YBL103C	YBR197C	5	577	1	0	0.0153102
YBL103C	YBR198C	5	578	1	0	0.033359
YBL103C	YBR206W	5	586	1	0	0.0211619
YBL103C	YBR211C	5	591	1	0	0.0133754
YBL103C	YBR215W	5	595	1	0	0.0270642
YBL103C	YBR219C	5	599	1	0	0.03741
YBL103C	YBR222C	5	602	1	0	0.011428
YBL103C	YBR231C	5	611	1	0	0.0336157
YBL103C	YBR247C	5	626	1	0	0.0191907
YBL103C	YBR251W	5	630	1	0	0.0421807
YBL103C	YBR253W	5	632	1	0	0.0236063
YBL103C	YBR266C	5	644	1	0	0.0459444
YBL103C	YBR269C	5	647	2	0	0.0409117
YBL103C	YBR284W	5	661	2	0	0.0160986
YBL103C	YCL012W	5	691	1	0	0.030878
YBL103C	YCL013W	5	692	1	0	0.01517
YBL103C	YCL035C	5	713	2	0	0.0220566
YBL103C	YCL040W	5	718	2	0	0.0349842
YBL103C	YCL042W	5	720	2	0	0.0347175
YBL103C	YCL062W	5	739	1	0	0.0377092
YBL103C	YCL064C	5	741	1	0	0.0258952
YBL103C	YCL076W	5	749	2	0	0.0105968
YBL103C	YCLX05C	5	754	1	0	0.0360926
YBL103C	YCLX10C	5	759	2	0	0.0276307
YBL103C	YCR028C	5	791	1	0	0.00957085
YBL103C	YCR033W	5	797	1	0	0.00736344
YBL103C	YCR047C	5	811	1	0	0.0303427
YBL103C	YCR048W	5	812	1	0	0.0357787
YBL103C	YCR054C	5	818	1	0	0.0429431
YBL103C	YCR103C	5	864	2	0	0.016684
YBL103C	YCRX06W	5	874	2	0	0.0368224
YBL103C	YDL009C	5	897	2	0	0.0237388
YBL103C	YDL011C	5	899	2	0	0.0204311
YBL103C	YDL017W	5	905	2	0	0.00878417
YBL103C	YDL023C	5	910	2	0	0.0209504
YBL103C	YDL025C	5	912	2	0	0.0257905
YBL103C	YDL027C	5	914	2	0	0.0191697
YBL103C	YDL029W	5	916	2	0	0.0105381
YBL103C	YDL072C	5	958	2	0	0.0365814
YBL103C	YDL074C	5	960	1	0	0.0305845
YBL103C	YDL089W	5	972	2	0	0.0229538
YBL103C	YDL112W	5	994	1	0	0.0307821
YBL103C	YDL120W	5	1001	2	0	0.0203071
YBL103C	YDL121C	5	1002	1	0	0.0201194
YBL103C	YDL122W	5	1003	1	0	0.0480148
YBL103C	YDL135C	5	1016	2	0	0.0315929
YBL103C	YDL150W	5	1031	1	0	0.0109731
YBL103C	YDL181W	5	1061	2	0	0.0132202
YBL103C	YDL199C	5	1079	2	0	0.0350218
YBL103C	YDL231C	5	1110	1	0	0.00575879
YBL103C	YDL248W	5	1127	2	0	0.0193519
YBL103C	YDR003W	5	1130	2	0	0.0265978
YBL103C	YDR011W	5	1137	1	0	0.0438947
YBL103C	YDR032C	5	1157	2	0	0.039403
YBL103C	YDR040C	5	1165	2	0	0.0311395
YBL103C	YDR062W	5	1186	2	0	0.0417586
YBL103C	YDR078C	5	1202	2	0	0.018511
YBL103C	YDR110W	5	1234	1	0	0.0211649
YBL103C	YDR115W	5	1239	2	0	0.016661
YBL103C	YDR125C	5	1247	2	0	0.0331598
YBL103C	YDR128W	5	1250	1	0	0.0354791
YBL103C	YDR130C	5	1252	1	0	0.0166872
YBL103C	YDR136C	5	1258	1	0	0.0220552
YBL103C	YDR139C	5	1261	2	0	0.0128904
YBL103C	YDR141C	5	1263	2	0	0.0414746
YBL103C	YDR149C	5	1270	1	0	0.048886
YBL103C	YDR150W	5	1271	1	0	0.0132044
YBL103C	YDR152W	5	1273	1	0	0.0383169
YBL103C	YDR171W	5	1290	2	0	0.0229347
YBL103C	YDR183W	5	1301	2	0	0.0227724
YBL103C	YDR229W	5	1344	2	0	0.0292749
YBL103C	YDR230W	5	1345	2	0	0.0147754
YBL103C	YDR255C	5	1355	2	0	0.024804
YBL103C	YDR293C	5	1392	2	0	0.0213038
YBL103C	YDR296W	5	1395	1	0	0.0139537
YBL103C	YDR342C	5	1439	2	0	0.0394396
YBL103C	YDR368W	5	1464	2	0	0.00820005
YBL103C	YDR377W	5	1473	2	0	0.0192138
YBL103C	YDR391C	5	1487	2	0	0.0254956
YBL103C	YDR411C	5	1505	2	0	0.0168871
YBL103C	YDR435C	5	1527	2	0	0.0215122
YBL103C	YDR456W	5	1545	2	0	0.0444159
YBL103C	YDR461W	5	1550	2	0	0.0157702
YBL103C	YDR466W	5	1554	1	0	0.0362931
YBL103C	YDR472W	5	1560	1	0	0.0121038
YBL103C	YDR503C	5	1591	2	0	0.0198637
YBL103C	YDR522C	5	1610	1	0	0.0205387
YBL103C	YDR526C	5	1614	1	0	0.0275729
YBL103C	YDR531W	5	1619	2	0	0.0115494
YBL103C	YDR533C	5	1621	2	0	0.00935473
YBL103C	YDR534C	5	1622	1	0	0.0183087
YBL103C	YDR539W	5	1627	2	0	0.049912
YBL103C	YEL016C	5	1648	1	0	0.0427547
YBL103C	YEL049W	5	1681	2	0	0.032277
YBL103C	YEL058W	5	1690	2	0	0.0422052
YBL103C	YEL065W	5	1697	1	0	0.0252437
YBL103C	YEL073C	5	1705	2	0	0.0453596
YBL103C	YER008C	5	1717	1	0	0.0218691
YBL103C	YER031C	5	1739	1	0	0.0407213
YBL103C	YER044C	5	1751	2	0	0.00991705
YBL103C	YER052C	5	1758	2	0	0.0271642
YBL103C	YER060W	5	1766	2	0	0.0166634
YBL103C	YER063W	5	1769	1	0	0.0118994
YBL103C	YER104W	5	1809	1	0	0.0418398
YBL103C	YER108C	5	1813	1	0	0.0163127
YBL103C	YER110C	5	1814	1	0	0.014934
YBL103C	YER136W	5	1839	2	0	0.0171993
YBL103C	YER142C	5	1845	2	0	0.0480774
YBL103C	YER150W	5	1853	2	0	0.0279826
YBL103C	YER156C	5	1859	1	0	0.0449251
YBL103C	YER166W	5	1867	2	0	0.0384153
YBL103C	YER188W	5	1888	2	0	0.0140884
YBL103C	YFL015C	5	1905	2	0	0.0201707
YBL103C	YFL033C	5	1921	2	0	0.0213407
YBL103C	YFL034W	5	1922	1	0	0.00738668
YBL103C	YFL039C	5	1927	2	0	0.0235642
YBL103C	YFL050C	5	1938	1	0	0.0415704
YBL103C	YFL059W	5	1947	2	0	0.0163376
YBL103C	YFL062W	5	1950	2	0	0.0442753
YBL103C	YFR052W	5	2007	2	0	0.0416098
YBL103C	YGL001C	5	2013	2	0	0.0464794
YBL103C	YGL003C	5	2015	1	0	0.0448376
YBL103C	YGL004C	5	2016	2	0	0.0345601
YBL103C	YGL006W	5	2018	2	0	0.0398298
YBL103C	YGL021W	5	2032	1	0	0.0132528
YBL103C	YGL037C	5	2046	2	0	0.00944169
YBL103C	YGL039W	5	2048	2	0	0.0148013
YBL103C	YGL062W	5	2071	2	0	0.0247447
YBL103C	YGL067W	5	2076	2	0	0.0176342
YBL103C	YGL097W	5	2104	1	0	0.0412168
YBL103C	YGL100W	5	2107	1	0	0.0313125
YBL103C	YGL102C	5	2109	1	0	0.00817988
YBL103C	YGL113W	5	2120	1	0	0.0233956
YBL103C	YGL116W	5	2123	1	0	0.00765728
YBL103C	YGL119W	5	2126	1	0	0.0253178
YBL103C	YGL120C	5	2127	1	0	0.0158731
YBL103C	YGL131C	5	2138	2	0	0.0412315
YBL103C	YGL148W	5	2155	1	0	0.0413928
YBL103C	YGL149W	5	2156	1	0	0.0321741
YBL103C	YGL153W	5	2160	1	0	0.0309822
YBL103C	YGL157W	5	2164	2	0	0.0123687
YBL103C	YGL161C	5	2168	2	0	0.0424088
YBL103C	YGL178W	5	2184	2	0	0.0433637
YBL103C	YGL187C	5	2192	2	0	0.0156318
YBL103C	YGL194C	5	2199	1	0	0.0393069
YBL103C	YGL226W	5	2230	2	0	0.0175513
YBL103C	YGL233W	5	2237	1	0	0.0305419
YBL103C	YGL246C	5	2249	1	0	0.0167261
YBL103C	YGL253W	5	2256	2	0	0.0413208
YBL103C	YGR005C	5	2270	1	0	0.0133047
YBL103C	YGR036C	5	2301	2	0	0.0275659
YBL103C	YGR037C	5	2302	2	0	0.0191172
YBL103C	YGR047C	5	2311	1	0	0.0296791
YBL103C	YGR054W	5	2318	1	0	0.0320091
YBL103C	YGR056W	5	2320	1	0	0.0493656
YBL103C	YGR097W	5	2361	2	0	0.0350252
YBL103C	YGR108W	5	2371	1	0	0.0156305
YBL103C	YGR131W	5	2393	2	0	0.0186702
YBL103C	YGR136W	5	2398	2	0	0.045745
YBL103C	YGR161C	5	2423	2	0	0.0343258
YBL103C	YGR173W	5	2435	1	0	0.0336928
YBL103C	YGR176W	5	2438	1	0	0.0122325
YBL103C	YGR177C	5	2439	1	0	0.0182042
YBL103C	YGR179C	5	2441	1	0	0.0220629
YBL103C	YGR188C	5	2450	2	0	0.0381911
YBL103C	YGR225W	5	2487	1	0	0.0487392
YBL103C	YGR232W	5	2494	2	0	0.0234054
YBL103C	YGR245C	5	2507	1	0	0.02063
YBL103C	YGR248W	5	2509	2	0	0.0177263
YBL103C	YGR250C	5	2510	2	0	0.0378697
YBL103C	YGR255C	5	2514	2	0	0.0280892
YBL103C	YGR276C	5	2535	2	0	0.0182852
YBL103C	YHL034C	5	2586	2	0	0.016287
YBL103C	YHL036W	5	2588	2	0	0.0426569
YBL103C	YHL042W	5	2594	2	0	0.0302097
YBL103C	YHR007C	5	2608	1	0	0.0274642
YBL103C	YHR019C	5	2620	1	0	0.0436735
YBL103C	YHR020W	5	2621	1	0	0.0497629
YBL103C	YHR023W	5	2624	1	0	0.0102901
YBL103C	YHR028C	5	2629	2	0	0.0107042
YBL103C	YHR029C	5	2630	1	0	0.0486073
YBL103C	YHR031C	5	2632	1	0	0.034493
YBL103C	YHR049W	5	2649	2	0	0.0166014
YBL103C	YHR053C	5	2653	2	0	0.0285768
YBL103C	YHR054C	5	2654	1	0	0.0347594
YBL103C	YHR083W	5	2682	1	0	0.0280377
YBL103C	YHR094C	5	2692	2	0	0.0248915
YBL103C	YHR096C	5	2694	2	0	0.0171603
YBL103C	YHR104W	5	2702	2	0	0.0111412
YBL103C	YHR123W	5	2721	2	0	0.0240687
YBL103C	YHR139C	5	2735	1	0	0.0289394
YBL103C	YHR142W	5	2738	2	0	0.0142734
YBL103C	YHR145C	5	2741	2	0	0.0476678
YBL103C	YHR170W	5	2766	1	0	0.024161
YBL103C	YHR182W	5	2776	1	0	0.010845
YBL103C	YHR195W	5	2789	2	0	0.0321193
YBL103C	YHR200W	5	2794	1	0	0.0209462
YBL103C	YHR203C	5	2797	1	0	0.0417243
YBL103C	YHR205W	5	2799	1	0	0.0370234
YBL103C	YIL003W	5	2815	1	0	0.0323274
YBL103C	YIL011W	5	2823	1	0	0.0354874
YBL103C	YIL017W	5	2828	2	0	0.0350221
YBL103C	YIL019W	5	2830	1	0	0.0363828
YBL103C	YIL026C	5	2837	2	0	0.0280243
YBL103C	YIL080W	5	2888	2	0	0.0251048
YBL103C	YIL082W	5	2889	2	0	0.0203386
YBL103C	YIL094C	5	2901	1	0	0.0163578
YBL103C	YIL097W	5	2904	2	0	0.0431383
YBL103C	YIL099W	5	2906	2	0	0.0320067
YBL103C	YIL106W	5	2912	1	0	0.0192669
YBL103C	YIL121W	5	2927	2	0	0.0159803
YBL103C	YIL128W	5	2934	1	0	0.0492536
YBL103C	YIL130W	5	2936	1	0	0.00702962
YBL103C	YIL134W	5	2939	1	0	0.0254035
YBL103C	YIL138C	5	2943	1	0	0.0247958
YBL103C	YIL139C	5	2944	2	0	0.0453343
YBL103C	YIL158W	5	2963	1	0	0.010867
[truncated: 333,532+ more rows]
