# Supplementary material for: Exploring candidate biological functions by Boolean Function Networks for Saccharomyces cerevisiae
Source: PLoS One. 2017 Oct 5;12(10):e0185475. doi: 10.1371/journal.pone.0185475 (PMC5628832; doi:10.1371/journal.pone.0185475)
Supplement: S2 Table — (XLSX) [file pone.0185475.s002.xlsx]

## Sheet: Sheet1
Refererence	P	TP	FP	N	TN	FN	TPR	TNR	PPV	NPV	C1	C2	C3
GRN #1	12537	360	12177	38151	37477	674	0.348162	0.754763	0.028715	0.982333	0.696443	0.971446	1.16974
GRN #2	19396	555	18841	60328	59189	1139	0.327627	0.758542	0.0286141	0.98112	0.714414	0.971569	1.18139
GRN #3	25545	724	24821	78507	76960	1547	0.318802	0.756133	0.0283421	0.980295	0.723534	0.971858	1.18665
*Total numbers of edges in GRN #1 #2 #3 were adjusted to our dataset (relations with source or target which are not present in our original dataset were removed) and 1083, 1785, 2403 become 1034, 1694,2271 accordingly.
**Total number of all possible edges were calculated based on the number of TFs and target genes in reference. Thus it's 185*5465=1011025, 72*704=50688, 76*1049= 79724 , 78*1334=104052 for SGD, GRN #1, GRN #2 and GRN #3 accordingly
