# Supplementary material for: Exploring candidate biological functions by Boolean Function Networks for Saccharomyces cerevisiae
Source: PLoS One. 2017 Oct 5;12(10):e0185475. doi: 10.1371/journal.pone.0185475 (PMC5628832; doi:10.1371/journal.pone.0185475)
Supplement: S3 Table — (XLSX) [file pone.0185475.s003.xlsx]

## Sheet: Sheet1
P	TP	FP	N	TN	FN	TNR	TPR	p-Value
714	48	666	0	0	0	0	1	1
710	48	662	4	4	0	0.00600601	1	0.5
706	48	658	8	8	0	0.012012	1	0.4
694	48	646	20	20	0	0.03003	1	0.3
667	48	619	47	47	0	0.0705706	1	0.2
540	44	496	174	170	4	0.255255	0.916667	0.1
525	43	482	189	184	5	0.276276	0.895833	0.095
508	43	465	206	201	5	0.301802	0.895833	0.09
488	43	445	226	221	5	0.331832	0.895833	0.085
478	43	435	236	231	5	0.346847	0.895833	0.08
463	43	420	251	246	5	0.369369	0.895833	0.075
447	41	406	267	260	7	0.39039	0.854167	0.07
433	41	392	281	274	7	0.411411	0.854167	0.065
410	39	371	304	295	9	0.442943	0.8125	0.06
387	38	349	327	317	10	0.475976	0.791667	0.55
361	38	323	353	343	10	0.515015	0.791667	0.05
339	38	301	375	365	10	0.548048	0.791667	0.45
307	36	271	407	395	12	0.593093	0.75	0.04
274	35	239	440	427	13	0.641141	0.729167	0.35
239	31	208	475	458	17	0.687688	0.645833	0.03
198	26	172	516	494	22	0.741742	0.541667	0.25
146	18	128	568	538	30	0.807808	0.375	0.02
96	15	81	618	585	33	0.878378	0.3125	0.15
48	7	41	666	625	41	0.938438	0.145833	0.01
30	4	26	684	640	44	0.960961	0.0833333	0.0075
5	1	4	709	662	47	0.993994	0.0208333	0.005
Source	Target	Source No.	Target No.	Function	Time-delay	p-value
YBR083W	YCL055W	1	2	1	1	0.00576399
YBR083W	YDR146C	1	3	2	3	0.0168177
YBR083W	YER111C	1	4	1	2	0.058172
YBR083W	YGR044C	1	5	1	1	0.0175789
YBR083W	YKL185W	1	6	1	1	0.0194515
YBR083W	YLR131C	1	7	6	5	0.0983107
YBR083W	YAL040C	1	8	2	4	0.020692
YBR083W	YAR007C	1	9	1	2	0.0270259
YBR083W	YAR018C	1	10	1	1	0.114308
YBR083W	YBL002W	1	11	1	4	0.0270042
YBR083W	YBL003C	1	12	1	4	0.0295396
YBR083W	YBL035C	1	13	2	5	0.0430076
YBR083W	YBR009C	1	14	1	4	0.0366046
YBR083W	YBR010W	1	15	1	4	0.0326988
YBR083W	YBR023C	1	16	1	1	0.0200309
YBR083W	YBR054W	1	17	4	5	0.039542
YBR083W	YBR067C	1	18	1	1	0.0171132
YBR083W	YBR088C	1	19	1	2	0.0459149
YBR083W	YBR202W	1	20	2	5	0.054293
YBR083W	YBR278W	1	21	5	5	0.170697
YBR083W	YCL027W	1	22	1	1	0.0138452
YBR083W	YDL003W	1	23	1	2	0.0389627
YBR083W	YDL055C	1	24	1	4	0.0152549
YBR083W	YDL102W	1	25	1	2	0.0769532
YBR083W	YDL127W	1	26	1	2	0.0639105
YBR083W	YDL155W	1	27	4	3	0.189674
YBR083W	YDL164C	1	28	1	2	0.0637993
YBR083W	YDL179W	1	29	1	1	0.0385449
YBR083W	YDL197C	1	30	1	2	0.0651046
YBR083W	YDL227C	1	31	1	1	0.0327273
YBR083W	YDR033W	1	32	2	4	0.0181388
YBR083W	YDR052C	1	33	1	1	0.0562295
YBR083W	YDR077W	1	34	2	5	0.0799448
YBR083W	YDR097C	1	35	1	2	0.0945939
YBR083W	YDR113C	1	36	1	4	0.0565753
YBR083W	YDR150W	1	37	6	5	0.0703018
YBR083W	YDR224C	1	38	1	4	0.0454715
YBR083W	YDR225W	1	39	1	4	0.0399347
YBR083W	YDR309C	1	40	1	1	0.0289257
YBR083W	YDR356W	1	41	1	5	0.0536399
YBR083W	YER001W	1	42	1	2	0.0305462
YBR083W	YER011W	1	43	1	3	0.0337114
YBR083W	YER070W	1	44	1	2	0.042719
YBR083W	YER095W	1	45	1	2	0.0537727
YBR083W	YFL026W	1	46	1	1	0.0287064
YBR083W	YFR028C	1	47	6	5	0.0807203
YBR083W	YGL116W	1	48	2	4	0.0635152
YBR083W	YGL163C	1	49	1	2	0.197636
YBR083W	YGL225W	1	50	1	4	0.0266759
YBR083W	YGR092W	1	51	2	3	0.022482
YBR083W	YGR108W	1	52	2	2	0.044918
YBR083W	YGR109C	1	53	1	2	0.0734521
YBR083W	YHR152W	1	54	2	4	0.019427
YBR083W	YIL066C	1	55	1	3	0.102372
YBR083W	YIL106W	1	56	2	2	0.0880531
YBR083W	YIR008C	1	57	5	5	0.0889278
YBR083W	YJL092W	1	58	6	4	0.0573878
YBR083W	YJL115W	1	59	5	5	0.0709722
YBR083W	YJL157C	1	60	1	1	0.024708
YBR083W	YJL173C	1	61	2	1	0.103432
YBR083W	YJL187C	1	62	1	3	0.0552756
YBR083W	YJL194W	1	63	2	4	0.0134031
YBR083W	YJR057W	1	64	2	4	0.145219
YBR083W	YKL042W	1	65	1	1	0.0542611
YBR083W	YKL045W	1	66	1	2	0.114991
YBR083W	YKL096W	1	67	2	1	0.034337
YBR083W	YKL096W-A	1	68	1	5	0.0710032
YBR083W	YKL101W	1	69	1	3	0.0354138
YBR083W	YKL113C	1	70	1	2	0.0687427
YBR083W	YLR079W	1	71	1	1	0.0177575
YBR083W	YLR103C	1	72	1	2	0.0621101
YBR083W	YLR210W	1	73	2	1	0.0512255
YBR083W	YLR274W	1	74	2	5	0.0330539
YBR083W	YLR286C	1	75	1	2	0.00711501
YBR083W	YLR342W	1	76	1	5	0.013216
YBR083W	YLR452C	1	77	1	1	0.0191289
YBR083W	YMR001C	1	78	2	2	0.0420395
YBR083W	YMR198W	1	79	1	5	0.0205373
YBR083W	YMR199W	1	80	1	2	0.0454986
YBR083W	YMR307W	1	81	1	4	0.058615
YBR083W	YNL030W	1	82	1	4	0.0362448
YBR083W	YNL031C	1	83	1	4	0.0377428
YBR083W	YNL082W	1	84	1	2	0.043508
YBR083W	YNL102W	1	85	1	3	0.105789
YBR083W	YNL145W	1	86	1	1	0.0180658
YBR083W	YNL192W	1	87	1	1	0.00722103
YBR083W	YNL262W	1	88	1	3	0.0926472
YBR083W	YNL289W	1	89	3	5	0.073188
YBR083W	YNL312W	1	90	6	2	0.139609
YBR083W	YNL327W	1	91	1	1	0.014341
YBR083W	YNR044W	1	92	1	1	0.00889723
YBR083W	YOL090W	1	93	1	3	0.0513467
YBR083W	YOR058C	1	94	2	2	0.252419
YBR083W	YOR074C	1	95	1	3	0.151825
YBR083W	YOR368W	1	96	1	2	0.0693927
YBR083W	YPL153C	1	97	1	2	0.0468257
YBR083W	YPL256C	1	98	1	2	0.0230715
YBR083W	YPR119W	1	99	2	2	0.0434196
YBR083W	YPR120C	1	100	1	2	0.0629476
YBR083W	YPR141C	1	101	1	5	0.0280408
YBR083W	YPR159W	1	102	3	4	0.0429087
YBR083W	YPR175W	1	103	1	2	0.0440283
YCL055W	YBR083W	2	1	2	5	0.0878539
YCL055W	YDR146C	2	3	2	2	0.0347996
YCL055W	YER111C	2	4	2	5	0.166392
YCL055W	YGR044C	2	5	2	5	0.0876063
YCL055W	YKL185W	2	6	2	5	0.0396131
YCL055W	YLR131C	2	7	6	5	0.0866536
YCL055W	YAL040C	2	8	2	3	0.0308618
YCL055W	YAR007C	2	9	1	2	0.0536587
YCL055W	YAR018C	2	10	4	5	0.15117
YCL055W	YBL002W	2	11	6	4	0.0523501
YCL055W	YBL003C	2	12	6	4	0.041946
YCL055W	YBL035C	2	13	1	2	0.0952797
YCL055W	YBR009C	2	14	6	4	0.0544845
YCL055W	YBR010W	2	15	6	4	0.0582111
YCL055W	YBR023C	2	16	1	1	0.029912
YCL055W	YBR054W	2	17	4	5	0.0397132
YCL055W	YBR067C	2	18	1	2	0.0348689
YCL055W	YBR088C	2	19	1	2	0.104449
YCL055W	YBR202W	2	20	2	4	0.039028
YCL055W	YBR278W	2	21	5	5	0.145357
YCL055W	YCL027W	2	22	1	1	0.103826
YCL055W	YDL003W	2	23	1	2	0.0819346
YCL055W	YDL055C	2	24	1	3	0.0456547
YCL055W	YDL102W	2	25	2	5	0.108746
YCL055W	YDL127W	2	26	2	5	0.166469
YCL055W	YDL155W	2	27	2	1	0.087833
YCL055W	YDL164C	2	28	1	2	0.238809
YCL055W	YDL179W	2	29	4	5	0.0900386
YCL055W	YDL197C	2	30	1	2	0.0775657
YCL055W	YDL227C	2	31	2	4	0.0187924
YCL055W	YDR033W	2	32	2	4	0.0276763
YCL055W	YDR052C	2	33	2	4	0.0486313
YCL055W	YDR077W	2	34	2	4	0.101387
YCL055W	YDR097C	2	35	2	5	0.241717
YCL055W	YDR113C	2	36	1	4	0.0500117
YCL055W	YDR150W	2	37	6	5	0.0815265
YCL055W	YDR224C	2	38	1	4	0.0534276
YCL055W	YDR225W	2	39	6	4	0.0516112
YCL055W	YDR309C	2	40	2	5	0.0482196
YCL055W	YDR356W	2	41	1	4	0.0213279
YCL055W	YER001W	2	42	1	2	0.0678888
YCL055W	YER011W	2	43	1	3	0.0567918
YCL055W	YER070W	2	44	1	2	0.112261
YCL055W	YER095W	2	45	5	5	0.167968
YCL055W	YFL026W	2	46	1	1	0.036481
YCL055W	YFR028C	2	47	4	3	0.08377
YCL055W	YGL116W	2	48	2	3	0.0937452
YCL055W	YGL163C	2	49	3	5	0.481996
YCL055W	YGL225W	2	50	1	3	0.092769
YCL055W	YGR092W	2	51	2	4	0.0383791
YCL055W	YGR108W	2	52	6	5	0.0695964
YCL055W	YGR109C	2	53	5	5	0.136433
YCL055W	YHR152W	2	54	2	3	0.031231
YCL055W	YIL066C	2	55	1	2	0.159267
YCL055W	YIL106W	2	56	2	3	0.0950579
YCL055W	YIR008C	2	57	5	5	0.114915
YCL055W	YJL092W	2	58	6	4	0.0598694
YCL055W	YJL115W	2	59	5	5	0.0537672
YCL055W	YJL157C	2	60	1	1	0.186847
YCL055W	YJL173C	2	61	1	4	0.238804
YCL055W	YJL187C	2	62	1	2	0.0989587
YCL055W	YJL194W	2	63	2	3	0.0236654
YCL055W	YJR057W	2	64	3	4	0.595122
YCL055W	YKL042W	2	65	1	2	0.374428
YCL055W	YKL045W	2	66	5	5	0.182074
YCL055W	YKL096W	2	67	1	5	0.0851584
YCL055W	YKL096W-A	2	68	6	4	0.103439
YCL055W	YKL101W	2	69	1	3	0.134134
YCL055W	YKL113C	2	70	1	2	0.105773
YCL055W	YLR079W	2	71	2	5	0.0907946
YCL055W	YLR103C	2	72	1	2	0.124776
YCL055W	YLR210W	2	73	1	4	0.0485473
YCL055W	YLR274W	2	74	2	5	0.0694187
YCL055W	YLR286C	2	75	1	1	0.00454249
YCL055W	YLR342W	2	76	1	3	0.0200157
YCL055W	YLR452C	2	77	1	1	0.0153004
YCL055W	YMR001C	2	78	2	2	0.0517668
YCL055W	YMR198W	2	79	1	4	0.0481045
YCL055W	YMR199W	2	80	1	2	0.101874
YCL055W	YMR307W	2	81	6	3	0.137326
YCL055W	YNL030W	2	82	1	4	0.0634521
YCL055W	YNL031C	2	83	1	4	0.0587949
YCL055W	YNL082W	2	84	1	2	0.119011
YCL055W	YNL102W	2	85	2	5	0.0650556
YCL055W	YNL145W	2	86	1	1	0.0453729
YCL055W	YNL192W	2	87	1	1	0.0358292
YCL055W	YNL262W	2	88	5	5	0.107071
YCL055W	YNL289W	2	89	3	4	0.101504
YCL055W	YNL312W	2	90	6	2	0.178637
YCL055W	YNL327W	2	91	1	1	0.0500857
YCL055W	YNR044W	2	92	1	1	0.00536418
YCL055W	YOL090W	2	93	1	2	0.128206
YCL055W	YOR058C	2	94	2	4	0.297335
YCL055W	YOR074C	2	95	1	3	0.333872
YCL055W	YOR368W	2	96	1	1	0.24321
YCL055W	YPL153C	2	97	1	2	0.0923143
YCL055W	YPL256C	2	98	1	2	0.0517886
YCL055W	YPR119W	2	99	2	2	0.051544
YCL055W	YPR120C	2	100	1	2	0.214255
YCL055W	YPR141C	2	101	1	4	0.0618348
YCL055W	YPR159W	2	102	3	4	0.0456898
YCL055W	YPR175W	2	103	1	2	0.234444
YDR146C	YBR083W	3	1	1	2	0.0119118
YDR146C	YCL055W	3	2	1	3	0.0241849
YDR146C	YER111C	3	4	1	4	0.110635
YDR146C	YGR044C	3	5	1	3	0.0267374
YDR146C	YKL185W	3	6	1	3	0.0123792
YDR146C	YLR131C	3	7	1	1	0.0332518
YDR146C	YAL040C	3	8	1	1	0.0207816
YDR146C	YAR007C	3	9	1	5	0.044365
YDR146C	YAR018C	3	10	1	1	0.0241551
YDR146C	YBL002W	3	11	1	5	0.107016
YDR146C	YBL003C	3	12	2	2	0.122402
YDR146C	YBL035C	3	13	1	5	0.108715
YDR146C	YBR009C	3	14	4	3	0.111519
YDR146C	YBR010W	3	15	4	3	0.103787
YDR146C	YBR023C	3	16	1	5	0.0195369
YDR146C	YBR054W	3	17	1	1	0.00708003
YDR146C	YBR067C	3	18	2	1	0.0350441
YDR146C	YBR088C	3	19	1	5	0.0634136
YDR146C	YBR202W	3	20	1	1	0.00961778
YDR146C	YBR278W	3	21	3	5	0.191711
YDR146C	YCL027W	3	22	1	2	0.0687794
YDR146C	YDL003W	3	23	1	5	0.0892556
YDR146C	YDL055C	3	24	1	5	0.0908036
YDR146C	YDL102W	3	25	1	4	0.0425574
YDR146C	YDL127W	3	26	1	4	0.0225142
YDR146C	YDL155W	3	27	6	3	0.278341
YDR146C	YDL164C	3	28	1	4	0.104205
YDR146C	YDL179W	3	29	1	2	0.0227378
YDR146C	YDL197C	3	30	1	5	0.0586607
YDR146C	YDL227C	3	31	1	3	0.022437
YDR146C	YDR033W	3	32	1	1	0.00530932
YDR146C	YDR052C	3	33	1	2	0.0579564
YDR146C	YDR077W	3	34	1	3	0.237906
YDR146C	YDR097C	3	35	1	4	0.119385
YDR146C	YDR113C	3	36	2	2	0.0233338
YDR146C	YDR150W	3	37	1	1	0.0298326
YDR146C	YDR224C	3	38	4	3	0.0885268
YDR146C	YDR225W	3	39	4	3	0.08818
YDR146C	YDR309C	3	40	1	4	0.0215324
YDR146C	YDR356W	3	41	2	2	0.0450121
YDR146C	YER001W	3	42	1	4	0.0604942
YDR146C	YER011W	3	43	1	5	0.125272
YDR146C	YER070W	3	44	1	5	0.0999258
YDR146C	YER095W	3	45	2	1	0.0179802
YDR146C	YFL026W	3	46	1	2	0.0367102
YDR146C	YFR028C	3	47	4	5	0.0618259
YDR146C	YGL116W	3	48	1	1	0.00713778
YDR146C	YGL163C	3	49	2	1	0.0299585
YDR146C	YGL225W	3	50	2	2	0.0675479
YDR146C	YGR092W	3	51	1	1	0.0156784
YDR146C	YGR108W	3	52	1	1	0.0188536
YDR146C	YGR109C	3	53	1	4	0.0889269
YDR146C	YHR152W	3	54	1	1	0.00361267
YDR146C	YIL066C	3	55	2	1	0.0317334
YDR146C	YIL106W	3	56	1	1	0.011443
YDR146C	YIR008C	3	57	2	1	0.0587407
YDR146C	YJL092W	3	58	6	4	0.137806
YDR146C	YJL115W	3	59	2	1	0.0787956
YDR146C	YJL157C	3	60	1	2	0.00917476
YDR146C	YJL173C	3	61	2	2	0.0530432
YDR146C	YJL187C	3	62	1	5	0.0328373
YDR146C	YJL194W	3	63	1	1	0.0225739
YDR146C	YJR057W	3	64	5	5	0.252429
YDR146C	YKL042W	3	65	1	5	0.0475206
YDR146C	YKL045W	3	66	1	4	0.0958696
YDR146C	YKL096W	3	67	2	3	0.0302108
YDR146C	YKL096W-A	3	68	4	4	0.151576
YDR146C	YKL101W	3	69	1	5	0.0733629
YDR146C	YKL113C	3	70	2	1	0.0509046
YDR146C	YLR079W	3	71	1	2	0.01741
YDR146C	YLR103C	3	72	2	1	0.0421101
YDR146C	YLR210W	3	73	2	1	0.0244928
YDR146C	YLR274W	3	74	1	3	0.0628253
YDR146C	YLR286C	3	75	1	5	0.0110413
YDR146C	YLR342W	3	76	2	2	0.00831451
YDR146C	YLR452C	3	77	1	2	0.0626298
YDR146C	YMR001C	3	78	1	1	0.0110186
YDR146C	YMR198W	3	79	2	3	0.168904
YDR146C	YMR199W	3	80	1	5	0.0925459
YDR146C	YMR307W	3	81	1	5	0.0773727
YDR146C	YNL030W	3	82	2	2	0.0915732
YDR146C	YNL031C	3	83	4	3	0.108873
YDR146C	YNL082W	3	84	1	4	0.0587705
YDR146C	YNL102W	3	85	2	1	0.0329951
YDR146C	YNL145W	3	86	1	3	0.0309248
YDR146C	YNL192W	3	87	1	3	0.0223977
YDR146C	YNL262W	3	88	2	1	0.0645
YDR146C	YNL289W	3	89	2	2	0.0839869
YDR146C	YNL312W	3	90	2	2	0.187957
YDR146C	YNL327W	3	91	1	4	0.0204521
YDR146C	YNR044W	3	92	1	5	0.0776012
YDR146C	YOL090W	3	93	2	1	0.116729
YDR146C	YOR058C	3	94	2	4	0.492842
YDR146C	YOR074C	3	95	2	1	0.0577985
YDR146C	YOR368W	3	96	1	4	0.100636
YDR146C	YPL153C	3	97	2	1	0.0493777
YDR146C	YPL256C	3	98	1	5	0.0482093
YDR146C	YPR119W	3	99	1	1	0.014203
YDR146C	YPR120C	3	100	1	4	0.119248
YDR146C	YPR141C	3	101	2	2	0.0210626
YDR146C	YPR159W	3	102	2	1	0.0107635
YDR146C	YPR175W	3	103	1	5	0.137347
YER111C	YBR083W	4	1	2	3	0.0373246
YER111C	YCL055W	4	2	2	4	0.159727
YER111C	YDR146C	4	3	1	5	0.0158423
YER111C	YGR044C	4	5	4	5	1
YER111C	YKL185W	4	6	2	2	0.0275138
YER111C	YLR131C	4	7	6	4	0.042251
YER111C	YAL040C	4	8	2	2	0.00749332
YER111C	YAR007C	4	9	1	1	0.012278
YER111C	YAR018C	4	10	1	5	0.023549
YER111C	YBL002W	4	11	1	2	0.0101145
YER111C	YBL003C	4	12	1	2	0.0119048
YER111C	YBL035C	4	13	2	3	0.0241273
YER111C	YBR009C	4	14	1	2	0.00583328
YER111C	YBR010W	4	15	1	2	0.00656525
YER111C	YBR023C	4	16	1	1	0.129439
YER111C	YBR054W	4	17	6	5	0.0427469
YER111C	YBR067C	4	18	2	4	0.0182834
YER111C	YBR088C	4	19	1	1	0.00644403
YER111C	YBR202W	4	20	2	2	0.00828918
YER111C	YBR278W	4	21	1	1	0.0207484
YER111C	YCL027W	4	22	2	3	0.0727622
YER111C	YDL003W	4	23	1	1	0.00774112
YER111C	YDL055C	4	24	1	2	0.0137425
YER111C	YDL102W	4	25	2	3	0.0464443
YER111C	YDL127W	4	26	2	4	0.0301608
YER111C	YDL155W	4	27	1	1	0.0879352
YER111C	YDL164C	4	28	1	1	0.00609675
YER111C	YDL179W	4	29	4	5	0.108055
YER111C	YDL197C	4	30	1	1	0.0206602
YER111C	YDL227C	4	31	2	1	0.156102
YER111C	YDR033W	4	32	6	5	0.0463253
YER111C	YDR052C	4	33	4	2	0.164677
YER111C	YDR077W	4	34	2	2	0.00703833
YER111C	YDR097C	4	35	1	1	0.00540703
YER111C	YDR113C	4	36	1	2	0.0148062
YER111C	YDR150W	4	37	1	4	0.015542
YER111C	YDR224C	4	38	1	2	0.00720333
YER111C	YDR225W	4	39	1	2	0.00893233
YER111C	YDR309C	4	40	2	4	0.025954
YER111C	YDR356W	4	41	1	1	0.0282493
YER111C	YER001W	4	42	1	1	0.00633545
YER111C	YER011W	4	43	1	4	0.159433
YER111C	YER070W	4	44	1	1	0.00877596
YER111C	YER095W	4	45	2	5	0.0120311
YER111C	YFL026W	4	46	2	2	0.016845
YER111C	YFR028C	4	47	6	4	0.0519767
YER111C	YGL116W	4	48	1	5	0.0174635
YER111C	YGL163C	4	49	2	5	0.0112566
YER111C	YGL225W	4	50	1	2	0.0220109
YER111C	YGR092W	4	51	2	1	0.0146175
YER111C	YGR108W	4	52	1	5	0.0185142
YER111C	YGR109C	4	53	2	4	0.0117086
YER111C	YHR152W	4	54	1	5	0.0529089
YER111C	YIL066C	4	55	1	1	0.00847
YER111C	YIL106W	4	56	1	5	0.0173351
YER111C	YIR008C	4	57	1	1	0.0586625
YER111C	YJL092W	4	58	1	2	0.0118787
YER111C	YJL115W	4	59	2	4	0.0100575
YER111C	YJL157C	4	60	2	2	0.150764
YER111C	YJL173C	4	61	1	2	0.0217602
YER111C	YJL187C	4	62	1	1	0.00647958
YER111C	YJL194W	4	63	2	2	0.0357941
YER111C	YJR057W	4	64	2	4	0.0152434
YER111C	YKL042W	4	65	1	1	0.0439885
YER111C	YKL045W	4	66	2	4	0.0151383
YER111C	YKL096W	4	67	1	4	0.0125214
YER111C	YKL096W-A	4	68	1	3	0.0334711
YER111C	YKL101W	4	69	1	1	0.00470274
YER111C	YKL113C	4	70	1	1	0.0080281
YER111C	YLR079W	4	71	2	3	0.0611261
YER111C	YLR103C	4	72	1	1	0.0109233
YER111C	YLR210W	4	73	1	2	0.0237831
YER111C	YLR274W	4	74	2	3	0.00635229
YER111C	YLR286C	4	75	2	5	0.0778438
YER111C	YLR342W	4	76	1	1	0.0191843
YER111C	YLR452C	4	77	5	3	0.337153
YER111C	YMR001C	4	78	1	4	0.0195634
YER111C	YMR198W	4	79	1	3	0.018391
YER111C	YMR199W	4	80	1	1	0.00779834
YER111C	YMR307W	4	81	1	2	0.0121046
YER111C	YNL030W	4	82	1	2	0.00666399
YER111C	YNL031C	4	83	1	2	0.00657836
YER111C	YNL082W	4	84	2	4	0.0211322
YER111C	YNL102W	4	85	2	4	0.0228682
YER111C	YNL145W	4	86	2	2	0.020097
YER111C	YNL192W	4	87	2	4	0.0249769
YER111C	YNL262W	4	88	1	1	0.008633
YER111C	YNL289W	4	89	3	5	0.110665
YER111C	YNL312W	4	90	1	1	0.00630952
YER111C	YNL327W	4	91	2	3	0.0600275
YER111C	YNR044W	4	92	2	4	0.0664104
YER111C	YOL090W	4	93	1	1	0.00441932
YER111C	YOR058C	4	94	2	2	0.0782304
YER111C	YOR074C	4	95	1	1	0.00762034
YER111C	YOR368W	4	96	2	3	0.112455
YER111C	YPL153C	4	97	2	4	0.0146288
YER111C	YPL256C	4	98	1	1	0.00652198
YER111C	YPR119W	4	99	1	4	0.0249602
YER111C	YPR120C	4	100	1	1	0.0118045
YER111C	YPR141C	4	101	1	2	0.0177779
YER111C	YPR159W	4	102	5	5	0.0968877
YER111C	YPR175W	4	103	1	1	0.00976781
YGR044C	YBR083W	5	1	2	5	0.159746
YGR044C	YCL055W	5	2	1	1	0.0406825
YGR044C	YDR146C	5	3	4	2	0.166789
YGR044C	YER111C	5	4	2	5	0.211334
YGR044C	YKL185W	5	6	1	1	0.165674
YGR044C	YLR131C	5	7	6	5	0.0401002
YGR044C	YAL040C	5	8	2	4	0.110588
YGR044C	YAR007C	5	9	1	3	0.178881
YGR044C	YAR018C	5	10	1	1	0.146179
YGR044C	YBL002W	5	11	6	4	0.0655875
YGR044C	YBL003C	5	12	6	4	0.0566298
YGR044C	YBL035C	5	13	1	2	0.0874873
YGR044C	YBR009C	5	14	6	4	0.0794495
YGR044C	YBR010W	5	15	6	4	0.090621
YGR044C	YBR023C	5	16	3	4	0.144662
YGR044C	YBR054W	5	17	4	5	0.0902439
YGR044C	YBR067C	5	18	3	5	0.11259
YGR044C	YBR088C	5	19	6	2	0.293926
YGR044C	YBR202W	5	20	4	5	0.165594
YGR044C	YBR278W	5	21	2	3	0.12551
YGR044C	YCL027W	5	22	3	2	0.343159
YGR044C	YDL003W	5	23	1	3	0.167144
YGR044C	YDL055C	5	24	6	4	0.0644092
YGR044C	YDL102W	5	25	1	1	0.226578
YGR044C	YDL127W	5	26	2	5	0.132998
YGR044C	YDL155W	5	27	4	2	0.1917
YGR044C	YDL164C	5	28	6	2	0.66801
YGR044C	YDL179W	5	29	4	5	0.153286
YGR044C	YDL197C	5	30	1	3	0.0564742
YGR044C	YDL227C	5	31	2	4	0.110394
YGR044C	YDR033W	5	32	4	5	0.0886858
YGR044C	YDR052C	5	33	2	4	0.0690597
YGR044C	YDR077W	5	34	5	5	0.178163
YGR044C	YDR097C	5	35	1	1	0.324631
YGR044C	YDR113C	5	36	1	5	0.135077
YGR044C	YDR150W	5	37	6	5	0.0768114
YGR044C	YDR224C	5	38	6	4	0.119056
YGR044C	YDR225W	5	39	6	4	0.106789
YGR044C	YDR309C	5	40	1	1	0.0863965
YGR044C	YDR356W	5	41	1	4	0.0343062
YGR044C	YER001W	5	42	6	2	0.245949
YGR044C	YER011W	5	43	1	3	0.0846681
YGR044C	YER070W	5	44	6	2	0.218405
YGR044C	YER095W	5	45	5	5	0.122545
YGR044C	YFL026W	5	46	1	1	0.142686
YGR044C	YFR028C	5	47	6	5	0.0884802
YGR044C	YGL116W	5	48	4	5	0.14663
YGR044C	YGL163C	5	49	3	5	0.401798
YGR044C	YGL225W	5	50	6	3	0.130397
YGR044C	YGR092W	5	51	2	5	0.170799
YGR044C	YGR108W	5	52	6	5	0.0826384
YGR044C	YGR109C	5	53	5	5	0.159054
YGR044C	YHR152W	5	54	2	3	0.09394
YGR044C	YIL066C	5	55	5	5	0.265631
YGR044C	YIL106W	5	56	6	5	0.0712749
YGR044C	YIR008C	5	57	3	5	0.182712
YGR044C	YJL092W	5	58	6	4	0.0623776
YGR044C	YJL115W	5	59	5	5	0.0856052
YGR044C	YJL157C	5	60	1	1	0.262445
YGR044C	YJL173C	5	61	4	2	0.262876
YGR044C	YJL187C	5	62	6	3	0.13686
YGR044C	YJL194W	5	63	2	4	0.24834
YGR044C	YJR057W	5	64	2	3	0.0977361
YGR044C	YKL042W	5	65	1	3	0.14012
YGR044C	YKL045W	5	66	5	5	0.191773
YGR044C	YKL096W	5	67	2	1	0.0645675
YGR044C	YKL096W-A	5	68	1	5	0.0267564
YGR044C	YKL101W	5	69	6	4	0.318626
YGR044C	YKL113C	5	70	6	2	0.63083
YGR044C	YLR079W	5	71	1	2	0.169556
YGR044C	YLR103C	5	72	5	5	0.270257
YGR044C	YLR210W	5	73	2	1	0.0923885
YGR044C	YLR274W	5	74	2	5	0.136216
YGR044C	YLR286C	5	75	1	2	0.0391023
YGR044C	YLR342W	5	76	1	4	0.0388987
YGR044C	YLR452C	5	77	1	2	0.0245128
YGR044C	YMR001C	5	78	6	5	0.0797203
YGR044C	YMR198W	5	79	1	4	0.302022
YGR044C	YMR199W	5	80	6	3	0.314022
YGR044C	YMR307W	5	81	6	3	0.138449
YGR044C	YNL030W	5	82	6	4	0.12299
YGR044C	YNL031C	5	83	6	4	0.0922008
YGR044C	YNL082W	5	84	1	2	0.400431
YGR044C	YNL102W	5	85	1	1	0.103497
YGR044C	YNL145W	5	86	5	4	0.142086
YGR044C	YNL192W	5	87	1	2	0.211449
YGR044C	YNL262W	5	88	5	5	0.166601
YGR044C	YNL289W	5	89	3	5	0.0991023
YGR044C	YNL312W	5	90	6	3	0.341786
YGR044C	YNL327W	5	91	1	2	0.0697763
YGR044C	YNR044W	5	92	1	2	0.0959479
YGR044C	YOL090W	5	93	6	3	0.291082
YGR044C	YOR058C	5	94	2	2	0.180764
YGR044C	YOR074C	5	95	1	2	0.38093
YGR044C	YOR368W	5	96	1	2	0.135806
YGR044C	YPL153C	5	97	5	5	0.130004
YGR044C	YPL256C	5	98	1	3	0.269734
YGR044C	YPR119W	5	99	6	5	0.0802276
YGR044C	YPR120C	5	100	1	3	0.261132
YGR044C	YPR141C	5	101	1	4	0.102159
YGR044C	YPR159W	5	102	3	5	0.0571362
YGR044C	YPR175W	5	103	5	5	0.391262
YKL185W	YBR083W	6	1	1	1	0.0106476
YKL185W	YCL055W	6	2	1	1	0.0113323
YKL185W	YDR146C	6	3	2	2	0.0278689
YKL185W	YER111C	6	4	1	1	0.0393291
YKL185W	YGR044C	6	5	1	2	0.100035
YKL185W	YLR131C	6	7	6	5	0.0778773
YKL185W	YAL040C	6	8	2	3	0.0128691
YKL185W	YAR007C	6	9	1	2	0.0190621
YKL185W	YAR018C	6	10	2	3	0.176689
YKL185W	YBL002W	6	11	1	4	0.0147413
YKL185W	YBL003C	6	12	1	4	0.0222048
YKL185W	YBL035C	6	13	1	1	0.0990468
YKL185W	YBR009C	6	14	1	4	0.040669
YKL185W	YBR010W	6	15	1	4	0.0202887
YKL185W	YBR023C	6	16	1	1	0.0152038
YKL185W	YBR054W	6	17	4	5	0.0734366
YKL185W	YBR067C	6	18	1	2	0.0221435
YKL185W	YBR088C	6	19	1	2	0.0262346
YKL185W	YBR202W	6	20	2	4	0.044726
YKL185W	YBR278W	6	21	2	5	0.0430829
YKL185W	YCL027W	6	22	1	1	0.0146787
YKL185W	YDL003W	6	23	1	2	0.0259022
YKL185W	YDL055C	6	24	1	4	0.014324
YKL185W	YDL102W	6	25	1	1	0.0432282
YKL185W	YDL127W	6	26	1	1	0.0179364
YKL185W	YDL155W	6	27	6	3	0.188887
YKL185W	YDL164C	6	28	1	2	0.0381605
YKL185W	YDL179W	6	29	1	1	0.0154717
YKL185W	YDL197C	6	30	1	2	0.0333642
YKL185W	YDL227C	6	31	2	5	0.110052
YKL185W	YDR033W	6	32	4	5	0.0433054
YKL185W	YDR052C	6	33	1	1	0.144126
YKL185W	YDR077W	6	34	2	4	0.0254323
YKL185W	YDR097C	6	35	1	2	0.0348265
YKL185W	YDR113C	6	36	1	3	0.0474158
YKL185W	YDR150W	6	37	6	5	0.0530084
YKL185W	YDR224C	6	38	1	4	0.0295056
YKL185W	YDR225W	6	39	1	4	0.024907
YKL185W	YDR309C	6	40	1	2	0.0123908
YKL185W	YDR356W	6	41	1	3	0.152357
YKL185W	YER001W	6	42	1	3	0.0252281
YKL185W	YER011W	6	43	1	4	0.0287513
YKL185W	YER070W	6	44	1	2	0.0375287
YKL185W	YER095W	6	45	1	2	0.0427104
YKL185W	YFL026W	6	46	1	1	0.0500773
YKL185W	YFR028C	6	47	6	5	0.0794042
YKL185W	YGL116W	6	48	2	3	0.0245374
YKL185W	YGL163C	6	49	5	5	0.137946
YKL185W	YGL225W	6	50	6	3	0.0871075
YKL185W	YGR092W	6	51	2	4	0.0299787
YKL185W	YGR108W	6	52	2	2	0.0550546
YKL185W	YGR109C	6	53	2	5	0.032107
YKL185W	YHR152W	6	54	2	3	0.0344539
YKL185W	YIL066C	6	55	1	2	0.0277612
YKL185W	YIL106W	6	56	2	2	0.0422747
YKL185W	YIR008C	6	57	5	5	0.0537252
YKL185W	YJL092W	6	58	6	3	0.0648884
YKL185W	YJL115W	6	59	2	5	0.0318003
YKL185W	YJL157C	6	60	1	1	0.0240237
YKL185W	YJL173C	6	61	1	4	0.0983916
YKL185W	YJL187C	6	62	1	2	0.0166044
YKL185W	YJL194W	6	63	2	4	0.0314752
YKL185W	YJR057W	6	64	2	5	0.0286121
YKL185W	YKL042W	6	65	1	2	0.0286914
YKL185W	YKL045W	6	66	1	1	0.0387718
YKL185W	YKL096W	6	67	2	1	0.0265957
YKL185W	YKL096W-A	6	68	1	4	0.0125167
YKL185W	YKL101W	6	69	1	2	0.0307662
YKL185W	YKL113C	6	70	1	2	0.0248845
YKL185W	YLR079W	6	71	1	1	0.00645186
YKL185W	YLR103C	6	72	1	2	0.0285998
YKL185W	YLR210W	6	73	1	4	0.0788707
YKL185W	YLR274W	6	74	2	4	0.0277732
YKL185W	YLR286C	6	75	1	2	0.0046676
YKL185W	YLR342W	6	76	1	4	0.00831489
YKL185W	YLR452C	6	77	1	1	0.0234317
YKL185W	YMR001C	6	78	2	2	0.0301078
YKL185W	YMR198W	6	79	1	5	0.0481984
YKL185W	YMR199W	6	80	1	2	0.0354232
YKL185W	YMR307W	6	81	1	4	0.0383776
YKL185W	YNL030W	6	82	1	3	0.0365008
YKL185W	YNL031C	6	83	1	3	0.0285426
YKL185W	YNL082W	6	84	1	1	0.0264372
YKL185W	YNL102W	6	85	1	2	0.0373493
YKL185W	YNL145W	6	86	1	1	0.0327667
YKL185W	YNL192W	6	87	1	1	0.0124405
YKL185W	YNL262W	6	88	1	2	0.0406375
YKL185W	YNL289W	6	89	3	4	0.137026
YKL185W	YNL312W	6	90	1	2	0.0815239
YKL185W	YNL327W	6	91	1	1	0.00554516
YKL185W	YNR044W	6	92	1	2	0.0146479
YKL185W	YOL090W	6	93	1	2	0.0263774
YKL185W	YOR058C	6	94	2	3	0.292851
YKL185W	YOR074C	6	95	1	2	0.0915293
YKL185W	YOR368W	6	96	5	5	0.342725
YKL185W	YPL153C	6	97	1	2	0.0254449
YKL185W	YPL256C	6	98	1	2	0.017808
YKL185W	YPR119W	6	99	2	2	0.0276172
YKL185W	YPR120C	6	100	1	2	0.0563773
YKL185W	YPR141C	6	101	1	4	0.0201269
YKL185W	YPR159W	6	102	3	5	0.0473802
YKL185W	YPR175W	6	103	1	2	0.0429898
YLR131C	YBR083W	7	1	1	2	0.0100887
YLR131C	YCL055W	7	2	1	3	0.0210566
YLR131C	YDR146C	7	3	2	5	0.0346301
YLR131C	YER111C	7	4	2	1	0.0432537
YLR131C	YGR044C	7	5	1	3	0.0733254
YLR131C	YKL185W	7	6	1	3	0.00858394
YLR131C	YAL040C	7	8	1	1	0.0447437
YLR131C	YAR007C	7	9	1	4	0.0621602
YLR131C	YAR018C	7	10	1	3	0.0187909
YLR131C	YBL002W	7	11	4	4	0.100984
YLR131C	YBL003C	7	12	4	4	0.08279
YLR131C	YBL035C	7	13	1	5	0.146493
YLR131C	YBR009C	7	14	4	3	0.0749263
YLR131C	YBR010W	7	15	4	3	0.073254
YLR131C	YBR023C	7	16	1	5	0.0474865
YLR131C	YBR054W	7	17	1	1	0.00969631
YLR131C	YBR067C	7	18	2	1	0.0276762
YLR131C	YBR088C	7	19	2	1	0.0387734
YLR131C	YBR202W	7	20	1	1	0.00864836
YLR131C	YBR278W	7	21	2	2	0.0399397
YLR131C	YCL027W	7	22	1	3	0.0190068
YLR131C	YDL003W	7	23	2	1	0.0572059
YLR131C	YDL055C	7	24	6	5	0.141383
YLR131C	YDL102W	7	25	6	3	0.110938
YLR131C	YDL127W	7	26	1	4	0.0232514
YLR131C	YDL155W	7	27	2	5	0.236106
YLR131C	YDL164C	7	28	2	1	0.0175608
YLR131C	YDL179W	7	29	1	3	0.0245948
YLR131C	YDL197C	7	30	1	5	0.159958
YLR131C	YDL227C	7	31	1	3	0.161925
YLR131C	YDR033W	7	32	1	2	0.0154667
YLR131C	YDR052C	7	33	1	3	0.0268252
YLR131C	YDR077W	7	34	1	3	0.0550013
YLR131C	YDR097C	7	35	1	5	0.11051
YLR131C	YDR113C	7	36	2	3	0.0363819
YLR131C	YDR150W	7	37	1	1	0.0130496
YLR131C	YDR224C	7	38	4	3	0.0640037
YLR131C	YDR225W	7	39	4	3	0.063659
YLR131C	YDR309C	7	40	1	5	0.0322425
YLR131C	YDR356W	7	41	2	1	0.142037
YLR131C	YER001W	7	42	1	5	0.0774552
YLR131C	YER011W	7	43	6	5	0.179938
YLR131C	YER070W	7	44	2	1	0.0619965
YLR131C	YER095W	7	45	2	1	0.00691252
YLR131C	YFL026W	7	46	1	4	0.0354853
YLR131C	YFR028C	7	47	1	1	0.0502429
YLR131C	YGL116W	7	48	1	2	0.0122654
YLR131C	YGL163C	7	49	2	1	0.0118654
YLR131C	YGL225W	7	50	2	4	0.113364
YLR131C	YGR092W	7	51	1	2	0.0153136
YLR131C	YGR108W	7	52	1	1	0.0185073
YLR131C	YGR109C	7	53	2	1	0.0336732
YLR131C	YHR152W	7	54	1	2	0.0540612
YLR131C	YIL066C	7	55	2	1	0.0141094
YLR131C	YIL106W	7	56	1	1	0.0269626
YLR131C	YIR008C	7	57	2	1	0.0204757
YLR131C	YJL092W	7	58	4	4	0.0983966
YLR131C	YJL115W	7	59	2	1	0.0164471
YLR131C	YJL157C	7	60	1	3	0.0148438
YLR131C	YJL173C	7	61	2	3	0.0434316
YLR131C	YJL187C	7	62	1	5	0.0727246
YLR131C	YJL194W	7	63	1	4	0.0870449
YLR131C	YJR057W	7	64	2	1	0.0109262
YLR131C	YKL042W	7	65	2	1	0.0720078
YLR131C	YKL045W	7	66	2	1	0.0270838
YLR131C	YKL096W	7	67	2	5	0.0300629
YLR131C	YKL096W-A	7	68	4	4	0.107408
YLR131C	YKL101W	7	69	2	2	0.0403314
YLR131C	YKL113C	7	70	2	1	0.016213
YLR131C	YLR079W	7	71	1	3	0.0244438
YLR131C	YLR103C	7	72	2	1	0.0218977
YLR131C	YLR210W	7	73	2	3	0.0322769
YLR131C	YLR274W	7	74	1	3	0.0416815
YLR131C	YLR286C	7	75	1	5	0.0134758
YLR131C	YLR342W	7	76	2	2	0.0878436
YLR131C	YLR452C	7	77	1	4	0.0235845
YLR131C	YMR001C	7	78	1	1	0.0123552
YLR131C	YMR198W	7	79	2	5	0.0990219
YLR131C	YMR199W	7	80	2	1	0.0498808
YLR131C	YMR307W	7	81	4	4	0.145088
YLR131C	YNL030W	7	82	4	3	0.0650742
YLR131C	YNL031C	7	83	4	3	0.0711026
YLR131C	YNL082W	7	84	2	1	0.0230076
YLR131C	YNL102W	7	85	2	1	0.0163271
YLR131C	YNL145W	7	86	1	3	0.033626
YLR131C	YNL192W	7	87	1	3	0.0181928
YLR131C	YNL262W	7	88	2	1	0.0288392
YLR131C	YNL289W	7	89	2	1	0.0356612
YLR131C	YNL312W	7	90	2	1	0.0728894
YLR131C	YNL327W	7	91	1	4	0.0159152
YLR131C	YNR044W	7	92	1	5	0.0183012
YLR131C	YOL090W	7	93	2	1	0.0299027
YLR131C	YOR058C	7	94	2	4	0.134665
YLR131C	YOR074C	7	95	2	1	0.0183908
YLR131C	YOR368W	7	96	1	4	0.0965268
YLR131C	YPL153C	7	97	2	1	0.0148216
YLR131C	YPL256C	7	98	2	1	0.0349133
YLR131C	YPR119W	7	99	1	1	0.0161212
YLR131C	YPR120C	7	100	2	1	0.041728
YLR131C	YPR141C	7	101	2	2	0.109441
YLR131C	YPR159W	7	102	2	1	0.0121597
YLR131C	YPR175W	7	103	2	1	0.0917836
