# Supplementary material for: Exploring candidate biological functions by Boolean Function Networks for Saccharomyces cerevisiae
Source: PLoS One. 2017 Oct 5;12(10):e0185475. doi: 10.1371/journal.pone.0185475 (PMC5628832; doi:10.1371/journal.pone.0185475)
Supplement: S5 Table — (XLSX) [file pone.0185475.s005.xlsx]

## Sheet: Sheet1
No.	TF	No. of genes	Biological Process	p-Value	Matches	Molecular Function	p-Value	Matches	Pathway	p-Value	Matches	time delay	function
1	YBL008W	467				protein-DNA complex subunit organization [GO:0071824]	0.024535	28
2	YBL054W	427	ribosome biogenesis [GO:0042254]	3.43289e-38	115	RNA methyltransferase activity [GO:0008173]	2.20757e-07	15	pathways of chorismate	0.04899	6	0	1
			ncRNA metabolic process [GO:0034660]	2.16485e-34	122	S-adenosylmethionine-dependent methyltransferase activity [GO:0008757]	6.75079e-07	21				0	1
			ribonucleoprotein complex biogenesis [GO:0022613]	1.4012e-32	119	methyltransferase activity [GO:0008168]	2.13012e-06	23				0	1
			ncRNA processing [GO:0034470]	3.1617e-31	105	transferase activity, transferring one-carbon groups [GO:0016741]	3.13902e-06	24				0	1
			rRNA processing [GO:0006364]	7.98656e-27	85	ATP-dependent RNA helicase activity [GO:0004004]	6.46889e-05	14				0	1
			rRNA metabolic process [GO:0016072]	3.98738e-26	86	RNA-dependent ATPase activity [GO:0008186]	6.46889e-05	14				0	1
			RNA processing [GO:0006396]	2.08247e-25	117	RNA helicase activity [GO:0003724]	0.000191618	14				0	1
			maturation of 5.8S rRNA [GO:0000460]	3.8338e-19	38	rRNA methyltransferase activity [GO:0008649]	0.000406061	8				0	1
			maturation of 5.8S rRNA from tricistronic rRNA transcript (SSU-rRNA, 5.8S rRNA, LSU-rRNA) [GO:0000466]	3.8338e-19	38	N-methyltransferase activity [GO:0008170]	0.001639	11				0	1
			ribosomal large subunit biogenesis [GO:0042273]	6.55376e-17	40	ATP-dependent helicase activity [GO:0008026]	0.001654	15				0	1
			ribosomal small subunit biogenesis [GO:0042274]	3.62631e-14	42	purine NTP-dependent helicase activity [GO:0070035]	0.001654	15				0	1
			cleavage involved in rRNA processing [GO:0000469]	5.44054e-14	31	poly(A) RNA binding [GO:0044822]	0.002385	38				0	1
			RNA metabolic process [GO:0016070]	1.2129e-13	165	snoRNA binding [GO:0030515]	0.020919	9				0	1
			maturation of SSU-rRNA [GO:0030490]	1.12529e-12	36	RNA binding [GO:0003723]	0.029494	96				0	1
			cellular component biogenesis [GO:0044085]	5.30979e-12	144							0	1
			maturation of SSU-rRNA from tricistronic rRNA transcript (SSU-rRNA, 5.8S rRNA, LSU-rRNA) [GO:0000462]	2.70268e-11	33							0	1
			RNA phosphodiester bond hydrolysis [GO:0090501]	1.412e-10	32							0	1
			maturation of LSU-rRNA from tricistronic rRNA transcript (SSU-rRNA, 5.8S rRNA, LSU-rRNA) [GO:0000463]	1.39306e-09	20							0	1
			maturation of LSU-rRNA [GO:0000470]	1.46521e-09	21							0	1
			cellular aromatic compound metabolic process [GO:0006725]	3.12529e-09	197							0	1
			nucleic acid metabolic process [GO:0090304]	7.50553e-09	174							0	1
			nucleobase-containing compound metabolic process [GO:0006139]	1.52811e-08	190							0	1
			heterocycle metabolic process [GO:0046483]	2.91269e-08	194							0	1
			endonucleolytic cleavage involved in rRNA processing [GO:0000478]	3.34303e-08	21							0	1
			endonucleolytic cleavage of tricistronic rRNA transcript (SSU-rRNA, 5.8S rRNA, LSU-rRNA) [GO:0000479]	3.34303e-08	21							0	1
			nucleic acid phosphodiester bond hydrolysis [GO:0090305]	4.85348e-08	34							0	1
			organic cyclic compound metabolic process [GO:1901360]	5.6015e-08	197							0	1
			tRNA metabolic process [GO:0006399]	1.2193e-07	40							0	1
			RNA phosphodiester bond hydrolysis, endonucleolytic [GO:0090502]	4.53532e-07	21							0	1
			endonucleolytic cleavage in ITS1 to separate SSU-rRNA from 5.8S rRNA and LSU-rRNA from tricistronic rRNA transcript (SSU-rRNA, 5.8S rRNA, LSU-rRNA) [GO:0000447]	4.84233e-07	18							0	1
			endonucleolytic cleavage to generate mature 5'-end of SSU-rRNA from (SSU-rRNA, 5.8S rRNA, LSU-rRNA) [GO:0000472]	4.01255e-06	15							0	1
			rRNA 5'-end processing [GO:0000967]	6.48567e-06	15							0	1
			ncRNA 5'-end processing [GO:0034471]	6.48567e-06	15							0	1
			RNA 5'-end processing [GO:0000966]	1.02826e-05	15							0	1
			cellular component organization or biogenesis [GO:0071840]	6.39631e-05	213							0	1
			gene expression [GO:0010467]	0.00010697	182							0	1
			macromolecule methylation [GO:0043414]	0.00012189	27							0	1
			endonucleolytic cleavage in 5'-ETS of tricistronic rRNA transcript (SSU-rRNA, 5.8S rRNA, LSU-rRNA) [GO:0000480]	0.000190555	13							0	1
			tRNA modification [GO:0006400]	0.000265983	20							0	1
			RNA modification [GO:0009451]	0.000270824	32							0	1
			methylation [GO:0032259]	0.000420579	29							0	1
			tRNA processing [GO:0008033]	0.001049	25							0	1
			polyadenylation-dependent RNA catabolic process [GO:0043633]	0.001487	10							0	1
			rRNA base methylation [GO:0070475]	0.002045	6							0	1
			ribosomal subunit export from nucleus [GO:0000054]	0.004309	14							0	1
			establishment of ribosome localization [GO:0033753]	0.004309	14							0	1
			ribosome localization [GO:0033750]	0.005689	14							0	1
			polyadenylation-dependent ncRNA catabolic process [GO:0043634]	0.00664	9							0	1
			nuclear ncRNA surveillance [GO:0071029]	0.00664	9							0	1
			nuclear polyadenylation-dependent ncRNA catabolic process [GO:0071046]	0.00664	9							0	1
			RNA secondary structure unwinding [GO:0010501]	0.014532	10							0	1
			rRNA-containing ribonucleoprotein complex export from nucleus [GO:0071428]	0.029183	15							0	1
			ribosome assembly [GO:0042255]	0.044996	16							0	1
			nuclear polyadenylation-dependent rRNA catabolic process [GO:0071035]	0.04845	8							0	1
3	YBL103C	341	cell cycle [GO:0007049]	0.039851	65							0	1
			organelle fission [GO:0048285]	0.040743	40							0	1
4	YBR083W	117	cytoplasmic translation [GO:0002181]	0.032422	14							0	1
5	YBR182C	620							superpathway of sulfur amino acid biosynthesis	0.036912	8	0	1
6	YBR240C	170	oxidation-reduction process [GO:0055114]	0.013163	26	oxidoreductase activity [GO:0016491]	0.008429	22				0	1
						catalytic activity [GO:0003824]	0.019229	72				0	1
7	YBR279W	525	regulation of cellular process [GO:0050794]	0.045773	159	small molecule binding [GO:0036094]	0.03551	101				0	1
8	YCL055W	106	response to pheromone involved in conjugation with cellular fusion [GO:0000749]	0.000256835	11							0	1
			G-protein coupled receptor signaling pathway [GO:0007186]	0.000511484	8							0	1
			cell wall organization or biogenesis [GO:0071554]	0.000672681	18							0	1
			external encapsulating structure organization [GO:0045229]	0.001574	16							0	1
			cell wall organization [GO:0071555]	0.001574	16							0	1
			cellular response to pheromone [GO:0071444]	0.001667	11							0	1
			conjugation with cellular fusion [GO:0000747]	0.002418	12							0	1
			pheromone-dependent signal transduction involved in conjugation with cellular fusion [GO:0000750]	0.002549	7							0	1
			signal transduction involved in conjugation with cellular fusion [GO:0032005]	0.002549	7							0	1
			conjugation [GO:0000746]	0.002638	12							0	1
			response to pheromone [GO:0019236]	0.004501	11							0	1
			cellular response to organic substance [GO:0071310]	0.005232	14							0	1
			response to organic substance [GO:0010033]	0.01528	16							0	1
			multi-organism cellular process [GO:0044764]	0.025226	13							0	1
			fungal-type cell wall organization or biogenesis [GO:0071852]	0.04292	13							0	1
9	YCR065W	271	DNA replication [GO:0006260]	2.98406e-16	36	catalytic activity [GO:0003824]	0.00816	110				0	1
			DNA-dependent DNA replication [GO:0006261]	4.7416e-15	33	helicase activity [GO:0004386]	0.008426	15				0	1
			DNA metabolic process [GO:0006259]	1.91429e-12	60							0	1
			cellular response to DNA damage stimulus [GO:0006974]	5.57795e-11	45							0	1
			DNA repair [GO:0006281]	5.57656e-10	40							0	1
			cellular response to stress [GO:0033554]	6.4532e-09	63							0	1
			chromosome organization [GO:0051276]	7.14609e-09	57							0	1
			cell cycle process [GO:0022402]	1.81349e-08	61							0	1
			response to stress [GO:0006950]	7.15537e-08	66							0	1
			DNA strand elongation [GO:0022616]	7.61392e-08	14							0	1
			cell cycle [GO:0007049]	7.68221e-08	65							0	1
			cellular response to stimulus [GO:0051716]	1.66387e-07	79							0	1
			lagging strand elongation [GO:0006273]	6.10009e-07	10							0	1
			telomere organization [GO:0032200]	2.60176e-06	18							0	1
			response to stimulus [GO:0050896]	3.85948e-06	83							0	1
			double-strand break repair [GO:0006302]	4.70279e-06	21							0	1
			DNA strand elongation involved in DNA replication [GO:0006271]	5.903e-06	12							0	1
			mitotic recombination [GO:0006312]	1.42522e-05	15							0	1
			telomere maintenance [GO:0000723]	1.68156e-05	17							0	1
			anatomical structure homeostasis [GO:0060249]	1.68156e-05	17							0	1
			DNA recombination [GO:0006310]	7.67612e-05	29							0	1
			DNA biosynthetic process [GO:0071897]	8.07813e-05	14							0	1
			mitotic sister chromatid cohesion [GO:0007064]	0.000316336	11							0	1
			mitotic cell cycle [GO:0000278]	0.000495771	37							0	1
			mitotic cell cycle process [GO:1903047]	0.000541013	36							0	1
			DNA replication, removal of RNA primer [GO:0043137]	0.000873239	6							0	1
			nuclear division [GO:0000280]	0.001994	33							0	1
			negative regulation of biological process [GO:0048519]	0.004037	44							0	1
			maintenance of DNA repeat elements [GO:0043570]	0.004397	8							0	1
			DNA replication, Okazaki fragment processing [GO:0033567]	0.00451	6							0	1
			double-strand break repair via homologous recombination [GO:0000724]	0.005652	13							0	1
			negative regulation of cellular process [GO:0048523]	0.007047	43							0	1
			organelle fission [GO:0048285]	0.007594	34							0	1
			sister chromatid cohesion [GO:0007062]	0.008202	11							0	1
			DNA conformation change [GO:0071103]	0.008519	14							0	1
			telomere maintenance via recombination [GO:0000722]	0.009115	9							0	1
			chromatin silencing [GO:0006342]	0.011476	19							0	1
			negative regulation of gene expression, epigenetic [GO:0045814]	0.011476	19							0	1
			organelle organization [GO:0006996]	0.01266	90							0	1
			regulation of gene expression, epigenetic [GO:0040029]	0.015439	19							0	1
			recombinational repair [GO:0000725]	0.017393	13							0	1
			gene silencing [GO:0016458]	0.020608	19							0	1
			DNA synthesis involved in DNA repair [GO:0000731]	0.020894	7							0	1
			biological regulation [GO:0065007]	0.026148	101							0	1
			regulation of DNA metabolic process [GO:0051052]	0.030067	15							0	1
			DNA-dependent DNA replication maintenance of fidelity [GO:0045005]	0.030354	7							0	1
10	YCR084C	178	cell cycle [GO:0007049]	5.25961e-05	45	protein heterodimerization activity [GO:0046982]	0.021152	7	dolichyl phosphate D-mannose biosynthesis	0.005522	3	0	1
			cell cycle process [GO:0022402]	0.000286846	40							0	1
			organelle organization [GO:0006996]	0.010364	66							0	1
			chromosome organization [GO:0051276]	0.021117	33							0	1
			mitotic cell cycle process [GO:1903047]	0.031749	25							0	1
11	YDL056W	368	mRNA transport [GO:0051028]	0.002238	19	structural constituent of nuclear pore [GO:0017056]	0.010995	9				0	1
			RNA transport [GO:0050658]	0.006373	22	small molecule binding [GO:0036094]	0.042657	82				0	1
			establishment of RNA localization [GO:0051236]	0.006373	22							0	1
			nucleic acid transport [GO:0050657]	0.008358	22							0	1
			regulation of translation [GO:0006417]	0.010619	23							0	1
			RNA localization [GO:0006403]	0.015385	23							0	1
			regulation of cellular amide metabolic process [GO:0034248]	0.015385	23							0	1
			regulation of cellular protein metabolic process [GO:0032268]	0.01728	37							0	1
			regulation of protein metabolic process [GO:0051246]	0.029524	37							0	1
			posttranscriptional regulation of gene expression [GO:0010608]	0.03119	23							0	1
12	YDR146C	544	cell division [GO:0051301]	0.026483	46	protein binding [GO:0005515]	0.006152	92				0	1
						purine nucleotide binding [GO:0017076]	0.027867	90				0	1
						small molecule binding [GO:0036094]	0.040863	106				0	1
13	YDR176W	605	ribosome biogenesis [GO:0042254]	2.71771e-14	105	ATP-dependent RNA helicase activity [GO:0004004]	0.019743	14				0	1
			ncRNA metabolic process [GO:0034660]	8.42517e-13	116	RNA-dependent ATPase activity [GO:0008186]	0.019743	14				0	1
			ribonucleoprotein complex biogenesis [GO:0022613]	8.8658e-12	113							0	1
			ncRNA processing [GO:0034470]	2.94088e-10	95							0	1
			rRNA metabolic process [GO:0016072]	1.41174e-08	77							0	1
			rRNA processing [GO:0006364]	3.42962e-08	74							0	1
			ribosomal large subunit biogenesis [GO:0042273]	3.02521e-06	34							0	1
			RNA processing [GO:0006396]	5.56505e-06	108							0	1
			maturation of SSU-rRNA from tricistronic rRNA transcript (SSU-rRNA, 5.8S rRNA, LSU-rRNA) [GO:0000462]	0.000245577	30							0	1
			nucleocytoplasmic transport [GO:0006913]	0.000268557	41							0	1
			ribosomal small subunit biogenesis [GO:0042274]	0.000275145	36							0	1
			nuclear transport [GO:0051169]	0.00031784	41							0	1
			tRNA metabolic process [GO:0006399]	0.000372914	44							0	1
			maturation of SSU-rRNA [GO:0030490]	0.00048347	31							0	1
			RNA phosphodiester bond hydrolysis [GO:0090501]	0.000741544	29							0	1
			cellular component biogenesis [GO:0044085]	0.001127	169							0	1
			maturation of 5.8S rRNA [GO:0000460]	0.003272	25							0	1
			maturation of 5.8S rRNA from tricistronic rRNA transcript (SSU-rRNA, 5.8S rRNA, LSU-rRNA) [GO:0000466]	0.003272	25							0	1
			cleavage involved in rRNA processing [GO:0000469]	0.003705	23							0	1
			nuclear export [GO:0051168]	0.040099	29							0	1
			ribonucleoprotein complex export from nucleus [GO:0071426]	0.044263	28							0	1
14	YDR207C	477	small molecule metabolic process [GO:0044281]	2.09293e-07	105	catalytic activity [GO:0003824]	6.22783e-07	222				0	1
			single-organism metabolic process [GO:0044710]	8.33428e-07	157	oxidoreductase activity [GO:0016491]	0.000161587	53				0	1
			single-organism process [GO:0044699]	1.47861e-06	304							0	1
			nucleotide metabolic process [GO:0009117]	3.81262e-06	44							0	1
			nucleoside phosphate metabolic process [GO:0006753]	7.78526e-06	44							0	1
			nucleobase-containing small molecule metabolic process [GO:0055086]	1.4767e-05	46							0	1
			oxidation-reduction process [GO:0055114]	4.54863e-05	64							0	1
			ATP metabolic process [GO:0046034]	0.00017329	24							0	1
			ribonucleoside triphosphate metabolic process [GO:0009199]	0.000208359	25							0	1
			single-organism cellular process [GO:0044763]	0.000326055	280							0	1
			purine ribonucleotide metabolic process [GO:0009150]	0.000354245	29							0	1
			ribose phosphate metabolic process [GO:0019693]	0.000398924	33							0	1
			purine ribonucleoside triphosphate metabolic process [GO:0009205]	0.000404399	24							0	1
			organophosphate metabolic process [GO:0019637]	0.000470789	58							0	1
			purine nucleoside triphosphate metabolic process [GO:0009144]	0.000606186	24							0	1
			ribonucleotide metabolic process [GO:0009259]	0.000799308	30							0	1
			purine nucleotide metabolic process [GO:0006163]	0.000807191	29							0	1
			purine nucleoside monophosphate metabolic process [GO:0009126]	0.000883436	26							0	1
			purine ribonucleoside monophosphate metabolic process [GO:0009167]	0.000883436	26							0	1
			nucleoside triphosphate metabolic process [GO:0009141]	0.001186	25							0	1
			carbohydrate catabolic process [GO:0016052]	0.001186	25							0	1
			purine-containing compound metabolic process [GO:0072521]	0.001404	31							0	1
			purine ribonucleoside metabolic process [GO:0046128]	0.001527	27							0	1
			catabolic process [GO:0009056]	0.00163	86							0	1
			purine nucleoside metabolic process [GO:0042278]	0.001797	27							0	1
			organic substance catabolic process [GO:1901575]	0.002117	85							0	1
			ribonucleoside metabolic process [GO:0009119]	0.00384	28							0	1
			nucleoside metabolic process [GO:0009116]	0.006452	29							0	1
			ribonucleoside monophosphate metabolic process [GO:0009161]	0.011628	26							0	1
			glycosyl compound metabolic process [GO:1901657]	0.012615	29							0	1
			nucleoside monophosphate metabolic process [GO:0009123]	0.017863	26							0	1
			oxidoreduction coenzyme metabolic process [GO:0006733]	0.019193	21							0	1
			carbohydrate derivative metabolic process [GO:1901135]	0.04634	49							0	1
15	YDR259C	430	proteolysis [GO:0006508]	0.0004215	53	catalytic activity [GO:0003824]	0.028865	176				0	1
			ubiquitin-dependent protein catabolic process [GO:0006511]	0.00136	35							0	1
			modification-dependent protein catabolic process [GO:0019941]	0.001523	35							0	1
			proteolysis involved in cellular protein catabolic process [GO:0051603]	0.003591	36							0	1
			modification-dependent macromolecule catabolic process [GO:0043632]	0.005402	36							0	1
			protein catabolic process [GO:0030163]	0.013968	38							0	1
			cellular protein catabolic process [GO:0044257]	0.018876	36							0	1
16	YDR310C	333	DNA replication [GO:0006260]	5.8192e-07	29	DNA helicase activity [GO:0003678]	1.5715e-08	16				0	1
			DNA-dependent DNA replication [GO:0006261]	4.84758e-06	26	helicase activity [GO:0004386]	7.47293e-08	25				0	1
			DNA metabolic process [GO:0006259]	1.27341e-05	57	hydrolase activity [GO:0016787]	6.53099e-06	88				0	1
			cellular response to stress [GO:0033554]	5.32853e-05	66	pyrophosphatase activity [GO:0016462]	7.18302e-06	47				0	1
			response to stress [GO:0006950]	5.54998e-05	72	hydrolase activity, acting on acid anhydrides [GO:0016817]	7.18302e-06	47				0	1
			nuclear DNA replication [GO:0033260]	0.000675583	12	hydrolase activity, acting on acid anhydrides, in phosphorus-containing anhydrides [GO:0016818]	7.18302e-06	47				0	1
			cell cycle DNA replication [GO:0044786]	0.000924355	12	nucleoside-triphosphatase activity [GO:0017111]	9.89381e-05	43				0	1
			DNA repair [GO:0006281]	0.001271	35	purine nucleoside binding [GO:0001883]	0.002373	68				0	1
			organelle organization [GO:0006996]	0.002851	114	purine ribonucleoside binding [GO:0032550]	0.002373	68				0	1
			DNA strand elongation [GO:0022616]	0.003374	11	purine ribonucleoside triphosphate binding [GO:0035639]	0.002373	68				0	1
			biological regulation [GO:0065007]	0.004263	129							0	1
			cellular response to stimulus [GO:0051716]	0.004788	83							0	1
			chromosome organization [GO:0051276]	0.005107	54							0	1
			telomere organization [GO:0032200]	0.005635	16							0	1
			response to stimulus [GO:0050896]	0.008096	91							0	1
			double-strand break repair via break-induced replication [GO:0000727]	0.008586	9							0	1
			protein-DNA complex assembly [GO:0065004]	0.009223	19							0	1
			double-strand break repair [GO:0006302]	0.010542	19							0	1
			DNA strand elongation involved in DNA replication [GO:0006271]	0.01229	10							0	1
			cellular component organization [GO:0016043]	0.014488	141							0	1
			double-strand break repair via homologous recombination [GO:0000724]	0.019704	14							0	1
			cellular response to DNA damage stimulus [GO:0006974]	0.020215	36							0	1
			DNA recombination [GO:0006310]	0.022223	29							0	1
			telomere maintenance [GO:0000723]	0.024351	15							0	1
			anatomical structure homeostasis [GO:0060249]	0.024351	15							0	1
			DNA replication initiation [GO:0006270]	0.037997	12							0	1
			regulation of DNA metabolic process [GO:0051052]	0.04369	17							0	1
17	YDR362C	294	cytoplasmic translation [GO:0002181]	4.39853e-05	28	iron ion transmembrane transporter activity [GO:0005381]	0.014803	6				0	1
						structural constituent of ribosome [GO:0003735]	0.037918	26				0	1
18	YDR392W	303	proteolysis [GO:0006508]	0.01406	39							0	1
			ubiquitin-dependent protein catabolic process [GO:0006511]	0.030315	26							0	1
			modification-dependent protein catabolic process [GO:0019941]	0.03295	26							0	1
19	YDR397C	395	ribonucleoprotein complex biogenesis [GO:0022613]	6.52263e-28	113	poly(A) RNA binding [GO:0044822]	3.59548e-10	53				0	1
			ribosome biogenesis [GO:0042254]	1.26138e-25	99	structural constituent of ribosome [GO:0003735]	7.47456e-09	46				0	1
			ribosomal large subunit biogenesis [GO:0042273]	6.68202e-15	38	structural molecule activity [GO:0005198]	9.15665e-05	52				0	1
			ncRNA metabolic process [GO:0034660]	1.18542e-14	92	RNA binding [GO:0003723]	0.000286576	109				0	1
			rRNA metabolic process [GO:0016072]	4.17701e-14	69	snoRNA binding [GO:0030515]	0.000362727	11				0	1
			rRNA processing [GO:0006364]	6.60895e-14	67	mRNA binding [GO:0003729]	0.005428	30				0	1
			ncRNA processing [GO:0034470]	1.22961e-13	79	ATP-dependent RNA helicase activity [GO:0004004]	0.009219	12				0	1
			cytoplasmic translation [GO:0002181]	7.30086e-13	46	RNA-dependent ATPase activity [GO:0008186]	0.009219	12				0	1
			RNA processing [GO:0006396]	3.54288e-10	90	RNA helicase activity [GO:0003724]	0.021785	12				0	1
			cellular component biogenesis [GO:0044085]	1.10608e-09	139	translation initiation factor activity [GO:0003743]	0.034052	11				0	1
			ribonucleoprotein complex subunit organization [GO:0071826]	2.05166e-07	39							0	1
			maturation of LSU-rRNA from tricistronic rRNA transcript (SSU-rRNA, 5.8S rRNA, LSU-rRNA) [GO:0000463]	2.29751e-07	18							0	1
			ribosomal small subunit biogenesis [GO:0042274]	1.38913e-06	32							0	1
			maturation of LSU-rRNA [GO:0000470]	1.9154e-06	18							0	1
			ribonucleoprotein complex assembly [GO:0022618]	2.66585e-06	36							0	1
			maturation of 5.8S rRNA [GO:0000460]	4.4741e-06	24							0	1
			maturation of 5.8S rRNA from tricistronic rRNA transcript (SSU-rRNA, 5.8S rRNA, LSU-rRNA) [GO:0000466]	4.4741e-06	24							0	1
			maturation of SSU-rRNA from tricistronic rRNA transcript (SSU-rRNA, 5.8S rRNA, LSU-rRNA) [GO:0000462]	9.79068e-06	26							0	1
			maturation of SSU-rRNA [GO:0030490]	1.29475e-05	27							0	1
			ribosome assembly [GO:0042255]	7.11233e-05	20							0	1
			ribosomal large subunit assembly [GO:0000027]	0.000369437	14							0	1
			organonitrogen compound biosynthetic process [GO:1901566]	0.013505	106							0	1
			RNA secondary structure unwinding [GO:0010501]	0.015769	10							0	1
			cleavage involved in rRNA processing [GO:0000469]	0.034582	17							0	1
20	YDR423C	378	ribonucleoprotein complex biogenesis [GO:0022613]	1.18545e-18	94	poly(A) RNA binding [GO:0044822]	1.83544e-05	41				0	1
			ribosome biogenesis [GO:0042254]	1.15543e-17	83	mRNA binding [GO:0003729]	0.001203	29				0	1
			ribosomal large subunit biogenesis [GO:0042273]	1.0751e-10	32							0	1
			ncRNA metabolic process [GO:0034660]	3.64367e-10	79							0	1
			rRNA metabolic process [GO:0016072]	2.15088e-09	58							0	1
			ncRNA processing [GO:0034470]	3.98167e-09	67							0	1
			rRNA processing [GO:0006364]	4.22653e-09	56							0	1
			maturation of 5.8S rRNA [GO:0000460]	1.37539e-07	25							0	1
			maturation of 5.8S rRNA from tricistronic rRNA transcript (SSU-rRNA, 5.8S rRNA, LSU-rRNA) [GO:0000466]	1.37539e-07	25							0	1
			RNA processing [GO:0006396]	4.32519e-06	76							0	1
			cellular component biogenesis [GO:0044085]	9.70396e-06	120							0	1
			maturation of LSU-rRNA [GO:0000470]	4.33036e-05	16							0	1
			maturation of LSU-rRNA from tricistronic rRNA transcript (SSU-rRNA, 5.8S rRNA, LSU-rRNA) [GO:0000463]	6.54857e-05	15							0	1
			ribonucleoprotein complex subunit organization [GO:0071826]	0.000289614	32							0	1
			ribosomal small subunit biogenesis [GO:0042274]	0.000315682	27							0	1
			ribonucleoprotein complex assembly [GO:0022618]	0.003351	29							0	1
			ribosome assembly [GO:0042255]	0.003672	17							0	1
			maturation of SSU-rRNA [GO:0030490]	0.004609	22							0	1
			ribosomal large subunit assembly [GO:0000027]	0.009225	12							0	1
			maturation of SSU-rRNA from tricistronic rRNA transcript (SSU-rRNA, 5.8S rRNA, LSU-rRNA) [GO:0000462]	0.018673	20							0	1
21	YDR443C	231	cytoplasmic translation [GO:0002181]	9.84656e-05	24	structural constituent of ribosome [GO:0003735]	0.002553	25				0	1
22	YDR451C	231	protein glycosylation [GO:0006486]	2.38874e-05	16	mannosyltransferase activity [GO:0000030]	0.00011528	11				0	1
			macromolecule glycosylation [GO:0043413]	2.38874e-05	16	protein heterodimerization activity [GO:0046982]	0.000172794	10				0	1
			glycosylation [GO:0070085]	2.89005e-05	16	transferase activity, transferring hexosyl groups [GO:0016758]	0.000237761	14				0	1
			glycoprotein biosynthetic process [GO:0009101]	4.19532e-05	16	transferase activity, transferring glycosyl groups [GO:0016757]	0.008845	14				0	1
			glycoprotein metabolic process [GO:0009100]	6.0213e-05	16							0	1
			chromosome organization [GO:0051276]	0.004112	42							0	1
			chromatin assembly or disassembly [GO:0006333]	0.008965	12							0	1
			cell wall mannoprotein biosynthetic process [GO:0000032]	0.042469	7							0	1
			mannoprotein metabolic process [GO:0006056]	0.042469	7							0	1
			mannoprotein biosynthetic process [GO:0006057]	0.042469	7							0	1
			cell wall glycoprotein biosynthetic process [GO:0031506]	0.042469	7							0	1
23	YDR463W	418	ribonucleoprotein complex biogenesis [GO:0022613]	1.81348e-10	85	poly(A) RNA binding [GO:0044822]	4.95672e-08	49	ergosterol biosynthesis	0.03905	6	0	1
			ribosome biogenesis [GO:0042254]	1.05267e-09	74	mRNA binding [GO:0003729]	0.000126176	33				0	1
			rRNA metabolic process [GO:0016072]	2.10953e-06	56	ATP-dependent RNA helicase activity [GO:0004004]	0.008343	12				0	1
			ribosomal large subunit biogenesis [GO:0042273]	2.23647e-06	28	RNA-dependent ATPase activity [GO:0008186]	0.008343	12				0	1
			ncRNA metabolic process [GO:0034660]	2.60494e-06	76	nucleotide binding [GO:0000166]	0.014916	92				0	1
			rRNA processing [GO:0006364]	1.04929e-05	53	nucleoside phosphate binding [GO:1901265]	0.014916	92				0	1
			ncRNA processing [GO:0034470]	3.46784e-05	63	structural molecule activity [GO:0005198]	0.016197	46				0	1
			maturation of LSU-rRNA from tricistronic rRNA transcript (SSU-rRNA, 5.8S rRNA, LSU-rRNA) [GO:0000463]	0.000282364	15	RNA helicase activity [GO:0003724]	0.019726	12				0	1
			maturation of 5.8S rRNA [GO:0000460]	0.001102	21	small molecule binding [GO:0036094]	0.020334	93				0	1
			maturation of 5.8S rRNA from tricistronic rRNA transcript (SSU-rRNA, 5.8S rRNA, LSU-rRNA) [GO:0000466]	0.001102	21							0	1
			maturation of LSU-rRNA [GO:0000470]	0.001426	15							0	1
			cellular component biogenesis [GO:0044085]	0.001568	123							0	1
			RNA processing [GO:0006396]	0.048815	70							0	1
24	YEL009C	267	cytoplasmic translation [GO:0002181]	0.00040908	24	structural molecule activity [GO:0005198]	0.000240665	35				0	1
						structural constituent of ribosome [GO:0003735]	0.00229	25				0	1
25	YER040W	283							superpathway of sulfur amino acid biosynthesis	0.014701	6	0	1
26	YER088C	400	ribonucleoprotein complex biogenesis [GO:0022613]	2.63657e-32	119	poly(A) RNA binding [GO:0044822]	3.82637e-11	56				0	1
			ribosome biogenesis [GO:0042254]	4.32114e-30	105	translation factor activity, RNA binding [GO:0008135]	2.911e-07	21				0	1
			ncRNA metabolic process [GO:0034660]	5.70612e-25	109	mRNA binding [GO:0003729]	1.11526e-05	36				0	1
			ncRNA processing [GO:0034470]	4.13543e-19	88	structural constituent of ribosome [GO:0003735]	1.99903e-05	41				0	1
			rRNA processing [GO:0006364]	1.49004e-18	74	RNA binding [GO:0003723]	3.28006e-05	116				0	1
			rRNA metabolic process [GO:0016072]	4.89962e-18	75	translation initiation factor activity [GO:0003743]	0.000125748	14				0	1
			ribosomal large subunit biogenesis [GO:0042273]	8.08656e-17	40	ribonucleoprotein complex binding [GO:0043021]	0.002802	14				0	1
			cytoplasmic translation [GO:0002181]	3.56389e-12	45	structural molecule activity [GO:0005198]	0.005899	49				0	1
			RNA processing [GO:0006396]	3.78026e-12	94	aminoacyl-tRNA ligase activity [GO:0004812]	0.01074	12				0	1
			ribonucleoprotein complex subunit organization [GO:0071826]	1.99136e-11	45	ligase activity, forming carbon-oxygen bonds [GO:0016875]	0.01074	12				0	1
			cellular component biogenesis [GO:0044085]	5.90995e-11	142	ligase activity, forming aminoacyl-tRNA and related compounds [GO:0016876]	0.01074	12				0	1
			ribosomal small subunit biogenesis [GO:0042274]	6.8567e-11	38	ribosome binding [GO:0043022]	0.013518	10				0	1
			gene expression [GO:0010467]	2.02736e-10	201	heterocyclic compound binding [GO:1901363]	0.036164	193				0	1
			ribonucleoprotein complex assembly [GO:0022618]	3.17523e-10	42	ribonucleoside binding [GO:0032549]	0.036537	81				0	1
			ribosome assembly [GO:0042255]	3.87733e-09	25	nucleoside binding [GO:0001882]	0.038403	81				0	1
			maturation of SSU-rRNA from tricistronic rRNA transcript (SSU-rRNA, 5.8S rRNA, LSU-rRNA) [GO:0000462]	5.6412e-08	29	purine nucleotide binding [GO:0017076]	0.042423	81				0	1
			maturation of SSU-rRNA [GO:0030490]	8.84681e-08	30							0	1
			RNA metabolic process [GO:0016070]	9.70361e-07	147							0	1
			ribonucleoprotein complex export from nucleus [GO:0071426]	1.42203e-06	29							0	1
			maturation of LSU-rRNA [GO:0000470]	1.82752e-06	18							0	1
			ribonucleoprotein complex localization [GO:0071166]	2.1572e-06	29							0	1
			maturation of 5.8S rRNA [GO:0000460]	4.22097e-06	24							0	1
			maturation of 5.8S rRNA from tricistronic rRNA transcript (SSU-rRNA, 5.8S rRNA, LSU-rRNA) [GO:0000466]	4.22097e-06	24							0	1
			nucleocytoplasmic transport [GO:0006913]	4.39793e-06	35							0	1
			nuclear export [GO:0051168]	4.82244e-06	29							0	1
			amide biosynthetic process [GO:0043604]	5.0775e-06	91							0	1
			nuclear transport [GO:0051169]	5.15836e-06	35							0	1
			translation [GO:0006412]	5.89601e-06	89							0	1
			peptide biosynthetic process [GO:0043043]	7.78454e-06	89							0	1
			cellular amide metabolic process [GO:0043603]	8.96038e-06	94							0	1
			peptide metabolic process [GO:0006518]	1.22791e-05	91							0	1
			cellular nitrogen compound metabolic process [GO:0034641]	2.51917e-05	227							0	1
			rRNA-containing ribonucleoprotein complex export from nucleus [GO:0071428]	2.7172e-05	19							0	1
			organonitrogen compound biosynthetic process [GO:1901566]	6.16504e-05	114							0	1
			translational initiation [GO:0006413]	6.41767e-05	19							0	1
			maturation of LSU-rRNA from tricistronic rRNA transcript (SSU-rRNA, 5.8S rRNA, LSU-rRNA) [GO:0000463]	0.000180544	15							0	1
			regulation of translation [GO:0006417]	0.000247453	28							0	1
			posttranscriptional regulation of gene expression [GO:0010608]	0.000260883	29							0	1
			nitrogen compound metabolic process [GO:0006807]	0.000332876	236							0	1
			ribosomal large subunit assembly [GO:0000027]	0.000355333	14							0	1
			regulation of cellular amide metabolic process [GO:0034248]	0.000396014	28							0	1
			nucleic acid metabolic process [GO:0090304]	0.000452962	159							0	1
			ribosomal subunit export from nucleus [GO:0000054]	0.000677347	15							0	1
			establishment of ribosome localization [GO:0033753]	0.000677347	15							0	1
			ribosome localization [GO:0033750]	0.000919987	15							0	1
			heterocycle metabolic process [GO:0046483]	0.001166	179							0	1
			nucleobase-containing compound metabolic process [GO:0006139]	0.001287	174							0	1
			cellular aromatic compound metabolic process [GO:0006725]	0.002219	178							0	1
			organic cyclic compound metabolic process [GO:1901360]	0.003327	181							0	1
			organelle assembly [GO:0070925]	0.003381	28							0	1
			tRNA metabolic process [GO:0006399]	0.003837	32							0	1
			organonitrogen compound metabolic process [GO:1901564]	0.007706	124							0	1
			formation of translation preinitiation complex [GO:0001731]	0.010197	8							0	1
			tRNA aminoacylation for protein translation [GO:0006418]	0.011006	12							0	1
			regulation of translational fidelity [GO:0006450]	0.011486	9							0	1
			amino acid activation [GO:0043038]	0.02695	12							0	1
			tRNA aminoacylation [GO:0043039]	0.02695	12							0	1
			nucleobase-containing compound transport [GO:0015931]	0.041774	28							0	1
			regulation of translational elongation [GO:0006448]	0.04573	10							0	1
27	YER111C	279	DNA replication [GO:0006260]	1.05387e-17	38	helicase activity [GO:0004386]	9.50396e-05	18				0	1
			DNA-dependent DNA replication [GO:0006261]	1.43038e-16	35	DNA helicase activity [GO:0003678]	0.015009	9				0	1
			DNA metabolic process [GO:0006259]	1.69703e-10	58							0	1
			lagging strand elongation [GO:0006273]	5.04262e-10	12							0	1
			DNA strand elongation [GO:0022616]	6.76541e-09	15							0	1
			DNA strand elongation involved in DNA replication [GO:0006271]	3.02348e-08	14							0	1
			cellular response to DNA damage stimulus [GO:0006974]	7.60288e-08	41							0	1
			DNA repair [GO:0006281]	1.68128e-07	37							0	1
			cell cycle process [GO:0022402]	2.75302e-07	60							0	1
			cell cycle [GO:0007049]	3.91179e-07	65							0	1
			DNA replication, Okazaki fragment processing [GO:0033567]	2.84336e-06	8							0	1
			telomere organization [GO:0032200]	4.49445e-06	18							0	1
			DNA recombination [GO:0006310]	1.01543e-05	31							0	1
			chromosome organization [GO:0051276]	1.05967e-05	52							0	1
			DNA replication, removal of RNA primer [GO:0043137]	1.74359e-05	7							0	1
			telomere maintenance [GO:0000723]	2.80308e-05	17							0	1
			anatomical structure homeostasis [GO:0060249]	2.80308e-05	17							0	1
			double-strand break repair [GO:0006302]	5.23333e-05	20							0	1
			mitotic cell cycle [GO:0000278]	0.000125666	39							0	1
			mitotic cell cycle process [GO:1903047]	0.000130911	38							0	1
			mitotic recombination [GO:0006312]	0.000195904	14							0	1
			mitotic sister chromatid cohesion [GO:0007064]	0.000445918	11							0	1
			recombinational repair [GO:0000725]	0.000657573	15							0	1
			telomere maintenance via recombination [GO:0000722]	0.001085	10							0	1
			double-strand break repair via homologous recombination [GO:0000724]	0.00124	14							0	1
			sister chromatid cohesion [GO:0007062]	0.001413	12							0	1
			response to stress [GO:0006950]	0.029247	54							0	1
			regulation of DNA metabolic process [GO:0051052]	0.045334	15							0	1
			DNA replication-dependent nucleosome assembly [GO:0006335]	0.048919	4							0	1
			DNA replication-dependent nucleosome organization [GO:0034723]	0.048919	4							0	1
28	YER161C	601	RNA metabolic process [GO:0016070]	0.006327	170	protein binding [GO:0005515]	0.035286	94				0	1
29	YFL021W	265	DNA replication [GO:0006260]	0.004545	21							0	1
			DNA-dependent DNA replication [GO:0006261]	0.048766	18							0	1
30	YFR034C	425							sulfate assimilation pathway	0.032198	4	0	1
31	YGL013C	525	translational initiation [GO:0006413]	0.008946	18	ATPase activity, coupled [GO:0042623]	0.000263543	34				0	1
			ncRNA metabolic process [GO:0034660]	0.049995	73	carbohydrate derivative binding [GO:0097367]	0.004349	97				0	1
						ribonucleotide binding [GO:0032553]	0.004771	96				0	1
						ATPase activity [GO:0016887]	0.00656	39				0	1
						purine nucleotide binding [GO:0017076]	0.009185	94				0	1
						small molecule binding [GO:0036094]	0.01081	111				0	1
						purine nucleoside binding [GO:0001883]	0.011969	93				0	1
						purine ribonucleoside binding [GO:0032550]	0.011969	93				0	1
						purine ribonucleoside triphosphate binding [GO:0035639]	0.011969	93				0	1
						purine ribonucleotide binding [GO:0032555]	0.012662	93				0	1
						ribonucleoside binding [GO:0032549]	0.014193	93				0	1
						nucleoside binding [GO:0001882]	0.015019	93				0	1
						hydrolase activity, acting on acid anhydrides, catalyzing transmembrane movement of substances [GO:0016820]	0.015507	16				0	1
						ATPase activity, coupled to transmembrane movement of substances [GO:0042626]	0.015507	16				0	1
						ATPase coupled ion transmembrane transporter activity [GO:0042625]	0.019443	12				0	1
						translation factor activity, RNA binding [GO:0008135]	0.024985	16				0	1
						nucleoside-triphosphatase activity [GO:0017111]	0.030284	51				0	1
						pyrophosphatase activity [GO:0016462]	0.03528	53				0	1
						hydrolase activity, acting on acid anhydrides [GO:0016817]	0.03528	53				0	1
						hydrolase activity, acting on acid anhydrides, in phosphorus-containing anhydrides [GO:0016818]	0.03528	53				0	1
						translation initiation factor activity [GO:0003743]	0.037187	12				0	1
						active ion transmembrane transporter activity [GO:0022853]	0.037187	12				0	1
						ATPase activity, coupled to movement of substances [GO:0043492]	0.048848	16				0	1
32	YGL025C	523	ribonucleoprotein complex biogenesis [GO:0022613]	7.52903e-15	107	structural constituent of ribosome [GO:0003735]	7.70228e-06	47				0	1
			ribosome biogenesis [GO:0042254]	1.04196e-13	93	structural molecule activity [GO:0005198]	1.43202e-05	63				0	1
			cytoplasmic translation [GO:0002181]	7.52175e-13	52	poly(A) RNA binding [GO:0044822]	8.95487e-05	50				0	1
			ncRNA metabolic process [GO:0034660]	7.92684e-08	92							0	1
			ribosomal large subunit biogenesis [GO:0042273]	6.45391e-07	32							0	1
			cellular component biogenesis [GO:0044085]	1.15326e-05	154							0	1
			rRNA processing [GO:0006364]	2.2614e-05	60							0	1
			ncRNA processing [GO:0034470]	3.01343e-05	73							0	1
			rRNA metabolic process [GO:0016072]	4.70064e-05	61							0	1
			ribosomal small subunit biogenesis [GO:0042274]	0.000145483	33							0	1
			rRNA-containing ribonucleoprotein complex export from nucleus [GO:0071428]	0.000252752	20							0	1
			ribosome assembly [GO:0042255]	0.000789917	21							0	1
			maturation of SSU-rRNA [GO:0030490]	0.002035	27							0	1
			RNA processing [GO:0006396]	0.002375	87							0	1
			ribonucleoprotein complex assembly [GO:0022618]	0.004518	35							0	1
			maturation of SSU-rRNA from tricistronic rRNA transcript (SSU-rRNA, 5.8S rRNA, LSU-rRNA) [GO:0000462]	0.005184	25							0	1
			organelle assembly [GO:0070925]	0.00548	32							0	1
			ribonucleoprotein complex subunit organization [GO:0071826]	0.005932	36							0	1
			nucleocytoplasmic transport [GO:0006913]	0.00668	34							0	1
			ribosomal large subunit assembly [GO:0000027]	0.007061	14							0	1
			nuclear transport [GO:0051169]	0.007641	34							0	1
			snRNA metabolic process [GO:0016073]	0.011835	12							0	1
			nuclear export [GO:0051168]	0.013324	27							0	1
			cleavage involved in rRNA processing [GO:0000469]	0.014505	20							0	1
			RNA phosphodiester bond hydrolysis [GO:0090501]	0.015524	24							0	1
			ribonucleoprotein complex export from nucleus [GO:0071426]	0.016712	26							0	1
			ribonucleoprotein complex localization [GO:0071166]	0.022981	26							0	1
			maturation of 5.8S rRNA [GO:0000460]	0.033415	21							0	1
			maturation of 5.8S rRNA from tricistronic rRNA transcript (SSU-rRNA, 5.8S rRNA, LSU-rRNA) [GO:0000466]	0.033415	21							0	1
33	YGL166W	766	single-organism metabolic process [GO:0044710]	3.33642e-10	235	catalytic activity [GO:0003824]	9.41199e-09	313				0	1
			single-organism process [GO:0044699]	1.17797e-06	450	oxidoreductase activity [GO:0016491]	1.86282e-05	71				0	1
			small molecule metabolic process [GO:0044281]	3.10593e-06	141							0	1
			oxidation-reduction process [GO:0055114]	0.000382114	84							0	1
			coenzyme metabolic process [GO:0006732]	0.000490702	45							0	1
			single-organism cellular process [GO:0044763]	0.000718845	413							0	1
			single-organism catabolic process [GO:0044712]	0.001653	65							0	1
			catabolic process [GO:0009056]	0.003436	119							0	1
			organic substance catabolic process [GO:1901575]	0.003594	118							0	1
			cofactor metabolic process [GO:0051186]	0.007474	50							0	1
			oxidoreduction coenzyme metabolic process [GO:0006733]	0.019415	27							0	1
			pyridine-containing compound metabolic process [GO:0072524]	0.041284	26							0	1
34	YGL244W	599	ncRNA metabolic process [GO:0034660]	6.64673e-10	105	ATP-dependent RNA helicase activity [GO:0004004]	9.01498e-06	17				0	1
			RNA metabolic process [GO:0016070]	4.11006e-08	201	RNA-dependent ATPase activity [GO:0008186]	9.01498e-06	17				0	1
			ribosome biogenesis [GO:0042254]	9.06893e-08	87	RNA helicase activity [GO:0003724]	3.53852e-05	17				0	1
			RNA processing [GO:0006396]	1.53625e-07	108	mRNA binding [GO:0003729]	0.000105955	39				0	1
			ribonucleoprotein complex biogenesis [GO:0022613]	2.23008e-07	98	ATP-dependent helicase activity [GO:0008026]	0.000847521	18				0	1
			ncRNA processing [GO:0034470]	4.51644e-07	84	purine NTP-dependent helicase activity [GO:0070035]	0.000847521	18				0	1
			maturation of 5.8S rRNA [GO:0000460]	2.53148e-06	29	poly(A) RNA binding [GO:0044822]	0.001369	48				0	1
			maturation of 5.8S rRNA from tricistronic rRNA transcript (SSU-rRNA, 5.8S rRNA, LSU-rRNA) [GO:0000466]	2.53148e-06	29	DNA-directed RNA polymerase activity [GO:0003899]	0.026774	12				0	1
			nucleic acid metabolic process [GO:0090304]	3.66469e-05	220	RNA polymerase activity [GO:0034062]	0.026774	12				0	1
			rRNA metabolic process [GO:0016072]	0.000116411	65							0	1
			establishment of organelle localization [GO:0051656]	0.000211775	29							0	1
			rRNA processing [GO:0006364]	0.000304247	62							0	1
			organelle localization [GO:0051640]	0.000472065	36							0	1
			ribosomal small subunit biogenesis [GO:0042274]	0.00071943	34							0	1
			cellular component organization or biogenesis [GO:0071840]	0.0033	285							0	1
			nucleocytoplasmic transport [GO:0006913]	0.00445	37							0	1
			nuclear transport [GO:0051169]	0.005146	37							0	1
			cleavage involved in rRNA processing [GO:0000469]	0.005646	22							0	1
			maturation of SSU-rRNA [GO:0030490]	0.006005	28							0	1
			RNA phosphodiester bond hydrolysis [GO:0090501]	0.010666	26							0	1
			maturation of SSU-rRNA from tricistronic rRNA transcript (SSU-rRNA, 5.8S rRNA, LSU-rRNA) [GO:0000462]	0.012871	26							0	1
			nucleobase-containing compound metabolic process [GO:0006139]	0.013466	232							0	1
			maturation of LSU-rRNA from tricistronic rRNA transcript (SSU-rRNA, 5.8S rRNA, LSU-rRNA) [GO:0000463]	0.018914	15							0	1
			cellular aromatic compound metabolic process [GO:0006725]	0.02119	238							0	1
			nucleic acid phosphodiester bond hydrolysis [GO:0090305]	0.021347	31							0	1
			organic cyclic compound metabolic process [GO:1901360]	0.024032	243							0	1
			endonucleolytic cleavage involved in rRNA processing [GO:0000478]	0.026221	17							0	1
			endonucleolytic cleavage of tricistronic rRNA transcript (SSU-rRNA, 5.8S rRNA, LSU-rRNA) [GO:0000479]	0.026221	17							0	1
			tRNA metabolic process [GO:0006399]	0.031965	38							0	1
			intracellular mRNA localization [GO:0008298]	0.034636	11							0	1
			endonucleolytic cleavage in ITS1 to separate SSU-rRNA from 5.8S rRNA and LSU-rRNA from tricistronic rRNA transcript (SSU-rRNA, 5.8S rRNA, LSU-rRNA) [GO:0000447]	0.035386	15							0	1
			RNA phosphodiester bond hydrolysis, endonucleolytic [GO:0090502]	0.036076	18							0	1
35	YGR104C	696	ribonucleoprotein complex biogenesis [GO:0022613]	6.69844e-10	115	structural constituent of ribosome [GO:0003735]	0.001388	48				0	1
			ribosome biogenesis [GO:0042254]	7.21724e-10	101							0	1
			ribosomal large subunit biogenesis [GO:0042273]	1.73393e-08	39							0	1
			ncRNA processing [GO:0034470]	4.15597e-06	90							0	1
			maturation of 5.8S rRNA [GO:0000460]	1.51133e-05	30							0	1
			maturation of 5.8S rRNA from tricistronic rRNA transcript (SSU-rRNA, 5.8S rRNA, LSU-rRNA) [GO:0000466]	1.51133e-05	30							0	1
			RNA processing [GO:0006396]	2.21152e-05	113							0	1
			ncRNA metabolic process [GO:0034660]	2.47156e-05	103							0	1
			rRNA processing [GO:0006364]	0.000942621	67							0	1
			cellular component biogenesis [GO:0044085]	0.001213	181							0	1
			rRNA metabolic process [GO:0016072]	0.002278	68							0	1
			cleavage involved in rRNA processing [GO:0000469]	0.004136	24							0	1
			RNA phosphodiester bond hydrolysis [GO:0090501]	0.014505	28							0	1
			ribosomal small subunit biogenesis [GO:0042274]	0.01914	34							0	1
			maturation of LSU-rRNA from tricistronic rRNA transcript (SSU-rRNA, 5.8S rRNA, LSU-rRNA) [GO:0000463]	0.021487	16							0	1
			maturation of LSU-rRNA [GO:0000470]	0.022716	17							0	1
36	YGR246C	538	ribonucleoprotein complex biogenesis [GO:0022613]	7.93421e-23	125	poly(A) RNA binding [GO:0044822]	0.000580772	49				0	1
			ribosome biogenesis [GO:0042254]	2.76541e-22	111	RNA helicase activity [GO:0003724]	0.011056	14				0	1
			ncRNA metabolic process [GO:0034660]	1.48622e-18	118	RNA methyltransferase activity [GO:0008173]	0.013264	12				0	1
			ncRNA processing [GO:0034470]	1.64179e-13	94	ATP-dependent RNA helicase activity [GO:0004004]	0.024334	13				0	1
			RNA processing [GO:0006396]	3.66054e-12	114	RNA-dependent ATPase activity [GO:0008186]	0.024334	13				0	1
			rRNA metabolic process [GO:0016072]	3.67938e-12	78							0	1
			rRNA processing [GO:0006364]	4.04291e-11	74							0	1
			ribosomal large subunit biogenesis [GO:0042273]	1.01839e-10	38							0	1
			cellular component biogenesis [GO:0044085]	9.30997e-10	173							0	1
			RNA metabolic process [GO:0016070]	7.44968e-08	189							0	1
			ribosomal small subunit biogenesis [GO:0042274]	1.33603e-07	39							0	1
			maturation of 5.8S rRNA [GO:0000460]	2.45107e-06	28							0	1
			maturation of 5.8S rRNA from tricistronic rRNA transcript (SSU-rRNA, 5.8S rRNA, LSU-rRNA) [GO:0000466]	2.45107e-06	28							0	1
			maturation of SSU-rRNA [GO:0030490]	5.4974e-06	32							0	1
			maturation of SSU-rRNA from tricistronic rRNA transcript (SSU-rRNA, 5.8S rRNA, LSU-rRNA) [GO:0000462]	1.23758e-05	30							0	1
			nucleobase-containing compound metabolic process [GO:0006139]	1.55481e-05	231							0	1
			tRNA metabolic process [GO:0006399]	2.39254e-05	43							0	1
			organic cyclic compound metabolic process [GO:1901360]	6.63277e-05	240							0	1
			cleavage involved in rRNA processing [GO:0000469]	7.43096e-05	24							0	1
			gene expression [GO:0010467]	9.64731e-05	234							0	1
			heterocycle metabolic process [GO:0046483]	0.000106288	234							0	1
			cellular aromatic compound metabolic process [GO:0006725]	0.000117064	234							0	1
			nucleic acid metabolic process [GO:0090304]	0.00012768	205							0	1
			RNA phosphodiester bond hydrolysis [GO:0090501]	0.000718417	27							0	1
			ribonucleoprotein complex subunit organization [GO:0071826]	0.00222	38							0	1
			nucleocytoplasmic transport [GO:0006913]	0.006575	35							0	1
			maturation of LSU-rRNA [GO:0000470]	0.006696	16							0	1
			nuclear transport [GO:0051169]	0.007545	35							0	1
			maturation of LSU-rRNA from tricistronic rRNA transcript (SSU-rRNA, 5.8S rRNA, LSU-rRNA) [GO:0000463]	0.007735	15							0	1
			cellular nitrogen compound metabolic process [GO:0034641]	0.013161	280							0	1
			rRNA-containing ribonucleoprotein complex export from nucleus [GO:0071428]	0.013163	18							0	1
			cytoplasmic translation [GO:0002181]	0.016776	35							0	1
			regulation of translation [GO:0006417]	0.027958	29							0	1
			tRNA modification [GO:0006400]	0.028921	20							0	1
			ribosome assembly [GO:0042255]	0.03194	19							0	1
			regulation of cellular amide metabolic process [GO:0034248]	0.043034	29							0	1
			nucleic acid phosphodiester bond hydrolysis [GO:0090305]	0.043034	29							0	1
			U4 snRNA 3'-end processing [GO:0034475]	0.047404	8							0	1
37	YHL020C	269	methionine metabolic process [GO:0006555]	0.000663523	11				superpathway of sulfur amino acid biosynthesis	0.023564	6	0	1
			methionine biosynthetic process [GO:0009086]	0.001374	10				superpathway of methionine salvage pathway	0.049301	5	0	1
38	YHR006W	308	ribonucleoprotein complex biogenesis [GO:0022613]	3.22094e-05	55							0	1
			RNA processing [GO:0006396]	7.85268e-05	59							0	1
			ribosome biogenesis [GO:0042254]	0.000214974	47							0	1
			ncRNA metabolic process [GO:0034660]	0.002056	51							0	1
			ncRNA processing [GO:0034470]	0.015033	42							0	1
			rRNA processing [GO:0006364]	0.027077	34							0	1
39	YHR041C	651	single-organism metabolic process [GO:0044710]	0.000856393	188	catalytic activity [GO:0003824]	0.000685153	264				0	1
			catabolic process [GO:0009056]	0.041767	103							0	1
			organic substance catabolic process [GO:1901575]	0.04657	102							0	1
40	YHR058C	573	ncRNA metabolic process [GO:0034660]	1.10716e-12	107	ATP-dependent RNA helicase activity [GO:0004004]	0.000334501	15				0	1
			ribosome biogenesis [GO:0042254]	4.61749e-12	93	RNA-dependent ATPase activity [GO:0008186]	0.000334501	15				0	1
			ribonucleoprotein complex biogenesis [GO:0022613]	1.35792e-11	104	RNA helicase activity [GO:0003724]	0.001044	15				0	1
			ncRNA processing [GO:0034470]	7.71669e-10	87	mRNA binding [GO:0003729]	0.003116	35				0	1
			RNA processing [GO:0006396]	2.61043e-09	108	ATPase activity [GO:0016887]	0.00455	40				0	1
			maturation of 5.8S rRNA [GO:0000460]	1.80371e-08	31	poly(A) RNA binding [GO:0044822]	0.006461	45				0	1
			maturation of 5.8S rRNA from tricistronic rRNA transcript (SSU-rRNA, 5.8S rRNA, LSU-rRNA) [GO:0000466]	1.80371e-08	31	ATP-dependent helicase activity [GO:0008026]	0.012767	16				0	1
			rRNA metabolic process [GO:0016072]	5.00441e-07	68	purine NTP-dependent helicase activity [GO:0070035]	0.012767	16				0	1
			rRNA processing [GO:0006364]	5.48341e-07	66							0	1
			nucleic acid phosphodiester bond hydrolysis [GO:0090305]	1.2056e-05	36							0	1
			cleavage involved in rRNA processing [GO:0000469]	1.78484e-05	25							0	1
			cellular component biogenesis [GO:0044085]	4.08028e-05	159							0	1
			RNA phosphodiester bond hydrolysis [GO:0090501]	5.42698e-05	29							0	1
			RNA metabolic process [GO:0016070]	0.000111362	179							0	1
			ribosomal large subunit biogenesis [GO:0042273]	0.000206339	29							0	1
			maturation of LSU-rRNA from tricistronic rRNA transcript (SSU-rRNA, 5.8S rRNA, LSU-rRNA) [GO:0000463]	0.00144	16							0	1
			cellular component organization or biogenesis [GO:0071840]	0.002044	271							0	1
			tRNA metabolic process [GO:0006399]	0.002672	39							0	1
			nucleic acid metabolic process [GO:0090304]	0.002725	201							0	1
			ribosomal small subunit biogenesis [GO:0042274]	0.005902	31							0	1
			maturation of LSU-rRNA [GO:0000470]	0.007708	16							0	1
			polyadenylation-dependent ncRNA catabolic process [GO:0043634]	0.008184	10							0	1
			nuclear ncRNA surveillance [GO:0071029]	0.008184	10							0	1
			nuclear polyadenylation-dependent ncRNA catabolic process [GO:0071046]	0.008184	10							0	1
			RNA phosphodiester bond hydrolysis, endonucleolytic [GO:0090502]	0.015311	18							0	1
			polyadenylation-dependent RNA catabolic process [GO:0043633]	0.024437	10							0	1
			rRNA catabolic process [GO:0016075]	0.03135	12							0	1
			tRNA modification [GO:0006400]	0.033934	20							0	1
			maturation of SSU-rRNA from tricistronic rRNA transcript (SSU-rRNA, 5.8S rRNA, LSU-rRNA) [GO:0000462]	0.048255	24							0	1
			nuclear polyadenylation-dependent rRNA catabolic process [GO:0071035]	0.04885	9							0	1
41	YHR084W	428	ribosome biogenesis [GO:0042254]	9.1998e-41	123	poly(A) RNA binding [GO:0044822]	3.22272e-14	63				0	1
			ribonucleoprotein complex biogenesis [GO:0022613]	1.55058e-40	135	structural constituent of ribosome [GO:0003735]	1.03025e-10	52				0	1
			ncRNA metabolic process [GO:0034660]	3.4303e-31	123	RNA binding [GO:0003723]	1.37293e-08	132				0	1
			rRNA processing [GO:0006364]	1.12847e-25	87	structural molecule activity [GO:0005198]	3.16123e-05	57				0	1
			rRNA metabolic process [GO:0016072]	1.13275e-25	89	translation factor activity, RNA binding [GO:0008135]	4.43629e-05	19				0	1
			ncRNA processing [GO:0034470]	1.97724e-24	100	mRNA binding [GO:0003729]	6.00144e-05	36				0	1
			cytoplasmic translation [GO:0002181]	4.40032e-21	58	snoRNA binding [GO:0030515]	9.42552e-05	12				0	1
			ribosomal large subunit biogenesis [GO:0042273]	1.6147e-17	42	translation initiation factor activity [GO:0003743]	0.000277046	14				0	1
			RNA processing [GO:0006396]	2.65725e-15	105	ATP-dependent RNA helicase activity [GO:0004004]	0.000597862	14				0	1
			cellular component biogenesis [GO:0044085]	5.94718e-13	155	RNA-dependent ATPase activity [GO:0008186]	0.000597862	14				0	1
			ribosomal small subunit biogenesis [GO:0042274]	4.07886e-12	41	heterocyclic compound binding [GO:1901363]	0.000920806	211				0	1
			gene expression [GO:0010467]	2.18224e-11	216	organic cyclic compound binding [GO:0097159]	0.001449	211				0	1
			maturation of 5.8S rRNA [GO:0000460]	3.88071e-11	31	RNA helicase activity [GO:0003724]	0.001709	14				0	1
			maturation of 5.8S rRNA from tricistronic rRNA transcript (SSU-rRNA, 5.8S rRNA, LSU-rRNA) [GO:0000466]	3.88071e-11	31	ATP-dependent helicase activity [GO:0008026]	0.015245	15				0	1
			maturation of SSU-rRNA from tricistronic rRNA transcript (SSU-rRNA, 5.8S rRNA, LSU-rRNA) [GO:0000462]	4.00278e-11	34	purine NTP-dependent helicase activity [GO:0070035]	0.015245	15				0	1
			maturation of SSU-rRNA [GO:0030490]	5.67563e-10	34	nucleotide binding [GO:0000166]	0.015404	101				0	1
			maturation of LSU-rRNA from tricistronic rRNA transcript (SSU-rRNA, 5.8S rRNA, LSU-rRNA) [GO:0000463]	7.01821e-08	19	nucleoside phosphate binding [GO:1901265]	0.015404	101				0	1
			maturation of LSU-rRNA [GO:0000470]	7.1193e-08	20	nucleic acid binding [GO:0003676]	0.01673	157				0	1
			RNA metabolic process [GO:0016070]	9.17512e-08	159	aminoacyl-tRNA ligase activity [GO:0004812]	0.02048	12				0	1
			ribonucleoprotein complex subunit organization [GO:0071826]	1.10232e-07	41	ligase activity, forming carbon-oxygen bonds [GO:0016875]	0.02048	12				0	1
			amide biosynthetic process [GO:0043604]	1.72244e-07	100	ligase activity, forming aminoacyl-tRNA and related compounds [GO:0016876]	0.02048	12				0	1
			peptide biosynthetic process [GO:0043043]	2.40733e-07	98	small molecule binding [GO:0036094]	0.022824	102				0	1
			organonitrogen compound biosynthetic process [GO:1901566]	2.82573e-07	128							0	1
			translation [GO:0006412]	4.20239e-07	97							0	1
			cellular nitrogen compound metabolic process [GO:0034641]	8.81094e-07	247							0	1
			peptide metabolic process [GO:0006518]	2.50489e-06	98							0	1
			cellular amide metabolic process [GO:0043603]	4.81483e-06	100							0	1
			ribonucleoprotein complex assembly [GO:0022618]	4.9075e-06	37							0	1
			ribosome assembly [GO:0042255]	6.66505e-06	22							0	1
			nitrogen compound metabolic process [GO:0006807]	2.50054e-05	256							0	1
			cleavage involved in rRNA processing [GO:0000469]	3.47373e-05	22							0	1
			RNA phosphodiester bond hydrolysis [GO:0090501]	0.000161183	25							0	1
			tRNA metabolic process [GO:0006399]	0.000216582	36							0	1
			nucleobase-containing compound metabolic process [GO:0006139]	0.000462068	187							0	1
			rRNA-containing ribonucleoprotein complex export from nucleus [GO:0071428]	0.00054608	18							0	1
			cellular aromatic compound metabolic process [GO:0006725]	0.000559265	192							0	1
			organic cyclic compound metabolic process [GO:1901360]	0.000562701	196							0	1
			ribosomal large subunit assembly [GO:0000027]	0.000883303	14							0	1
			heterocycle metabolic process [GO:0046483]	0.00090688	191							0	1
			organonitrogen compound metabolic process [GO:1901564]	0.001123	135							0	1
			nucleic acid phosphodiester bond hydrolysis [GO:0090305]	0.00183	28							0	1
			ribonucleoprotein complex export from nucleus [GO:0071426]	0.002446	25							0	1
			nucleic acid metabolic process [GO:0090304]	0.002512	166							0	1
			endonucleolytic cleavage involved in rRNA processing [GO:0000478]	0.002811	16							0	1
			endonucleolytic cleavage of tricistronic rRNA transcript (SSU-rRNA, 5.8S rRNA, LSU-rRNA) [GO:0000479]	0.002811	16							0	1
			RNA phosphodiester bond hydrolysis, endonucleolytic [GO:0090502]	0.003056	17							0	1
			RNA secondary structure unwinding [GO:0010501]	0.003219	11							0	1
			ribonucleoprotein complex localization [GO:0071166]	0.003378	25							0	1
			regulation of translation [GO:0006417]	0.004103	27							0	1
			nuclear export [GO:0051168]	0.006304	25							0	1
			regulation of cellular amide metabolic process [GO:0034248]	0.006308	27							0	1
			nucleocytoplasmic transport [GO:0006913]	0.012682	30							0	1
			nuclear transport [GO:0051169]	0.014302	30							0	1
			posttranscriptional regulation of gene expression [GO:0010608]	0.014305	27							0	1
			regulation of translational fidelity [GO:0006450]	0.021036	9							0	1
			tRNA aminoacylation for protein translation [GO:0006418]	0.02357	12							0	1
			translational initiation [GO:0006413]	0.03047	16							0	1
42	YHR124W	430	lipid homeostasis [GO:0055088]	0.025224	9	catalytic activity [GO:0003824]	0.026643	163				0	1
43	YHR206W	260	ribonucleoprotein complex biogenesis [GO:0022613]	6.87837e-06	52							0	1
			ribosome biogenesis [GO:0042254]	3.20672e-05	45							0	1
			RNA metabolic process [GO:0016070]	0.00072649	92							0	1
			rRNA metabolic process [GO:0016072]	0.011669	33							0	1
			rRNA processing [GO:0006364]	0.013091	32							0	1
			nucleic acid phosphodiester bond hydrolysis [GO:0090305]	0.013127	19							0	1
			ncRNA metabolic process [GO:0034660]	0.025428	44							0	1
			maturation of 5.8S rRNA [GO:0000460]	0.038773	14							0	1
			maturation of 5.8S rRNA from tricistronic rRNA transcript (SSU-rRNA, 5.8S rRNA, LSU-rRNA) [GO:0000466]	0.038773	14							0	1
			cleavage involved in rRNA processing [GO:0000469]	0.043787	13							0	1
44	YIL036W	534	cellular catabolic process [GO:0044248]	0.014673	78							0	1
			modification-dependent macromolecule catabolic process [GO:0043632]	0.02827	39							0	1
			organic substance transport [GO:0071702]	0.042209	103							0	1
			proteolysis involved in cellular protein catabolic process [GO:0051603]	0.047036	38							0	1
45	YIL101C	394	ubiquitin-dependent protein catabolic process [GO:0006511]	0.023757	30							0	1
			modification-dependent protein catabolic process [GO:0019941]	0.026079	30							0	1
			cellular protein catabolic process [GO:0044257]	0.026798	33							0	1
			protein catabolic process [GO:0030163]	0.044466	34							0	1
			proteolysis involved in cellular protein catabolic process [GO:0051603]	0.046514	31							0	1
46	YIL131C	471	chromatin assembly or disassembly [GO:0006333]	0.019934	17	protein heterodimerization activity [GO:0046982]	0.002941	12				0	1
47	YIR018W	442	ncRNA metabolic process [GO:0034660]	2.75065e-08	81							0	1
			ncRNA processing [GO:0034470]	3.16355e-07	68							0	1
			ribosome biogenesis [GO:0042254]	2.29953e-06	67							0	1
			rRNA processing [GO:0006364]	1.27781e-05	53							0	1
			rRNA metabolic process [GO:0016072]	2.14984e-05	54							0	1
			ribonucleoprotein complex biogenesis [GO:0022613]	3.32109e-05	73							0	1
			RNA processing [GO:0006396]	0.000380004	77							0	1
			ribosomal small subunit biogenesis [GO:0042274]	0.011065	26							0	1
			ribosomal large subunit biogenesis [GO:0042273]	0.01682	22							0	1
			maturation of SSU-rRNA [GO:0030490]	0.030594	22							0	1
48	YIR023W	292	cytoskeleton organization [GO:0007010]	0.006348	28							0	1
			microtubule-based process [GO:0007017]	0.03437	17							0	1
49	YJL056C	417	ncRNA metabolic process [GO:0034660]	0.006828	67				ergosterol biosynthesis	0.003571	7	0	1
			ribosome biogenesis [GO:0042254]	0.00783	58				superpathway of ergosterol biosynthesis	0.014193	8	0	1
			ribosomal large subunit biogenesis [GO:0042273]	0.017603	22							0	1
			ribonucleoprotein complex biogenesis [GO:0022613]	0.043624	64							0	1
50	YJL089W	423	small molecule metabolic process [GO:0044281]	1.42082e-05	87	catalytic activity [GO:0003824]	0.028302	165				0	1
			single-organism metabolic process [GO:0044710]	0.000366555	127							0	1
			carboxylic acid metabolic process [GO:0019752]	0.001515	50							0	1
			organic acid metabolic process [GO:0006082]	0.002574	53							0	1
			oxidation-reduction process [GO:0055114]	0.002787	52							0	1
			oxoacid metabolic process [GO:0043436]	0.005034	50							0	1
			single-organism biosynthetic process [GO:0044711]	0.009005	68							0	1
			single-organism process [GO:0044699]	0.014549	244							0	1
			organic hydroxy compound metabolic process [GO:1901615]	0.016292	22							0	1
			tricarboxylic acid cycle [GO:0006099]	0.03477	10							0	1
			small molecule biosynthetic process [GO:0044283]	0.035438	40							0	1
			single-organism cellular process [GO:0044763]	0.037459	229							0	1
51	YJL103C	838	single-organism metabolic process [GO:0044710]	0.046167	201	catalytic activity [GO:0003824]	0.005598	269				0	1
52	YJL110C	577	RNA metabolic process [GO:0016070]	6.03474e-07	184	binding [GO:0005488]	0.00039925	311				0	1
			ncRNA metabolic process [GO:0034660]	2.90126e-06	90	small molecule binding [GO:0036094]	0.047273	110				0	1
			ribosome biogenesis [GO:0042254]	1.08841e-05	77							0	1
			ribonucleoprotein complex biogenesis [GO:0022613]	2.18846e-05	87							0	1
			ncRNA processing [GO:0034470]	2.28509e-05	75							0	1
			nucleic acid metabolic process [GO:0090304]	6.56122e-05	204							0	1
			rRNA metabolic process [GO:0016072]	0.000163294	61							0	1
			maturation of SSU-rRNA from tricistronic rRNA transcript (SSU-rRNA, 5.8S rRNA, LSU-rRNA) [GO:0000462]	0.000170233	28							0	1
			rRNA processing [GO:0006364]	0.000198974	59							0	1
			maturation of SSU-rRNA [GO:0030490]	0.000284717	29							0	1
			organic cyclic compound metabolic process [GO:1901360]	0.000413923	234							0	1
			nucleobase-containing compound metabolic process [GO:0006139]	0.000953018	221							0	1
			cellular aromatic compound metabolic process [GO:0006725]	0.001227	227							0	1
			heterocycle metabolic process [GO:0046483]	0.001858	226							0	1
			RNA processing [GO:0006396]	0.002678	89							0	1
			ribosomal small subunit biogenesis [GO:0042274]	0.00357	31							0	1
			cellular component organization or biogenesis [GO:0071840]	0.004201	264							0	1
			RNA phosphodiester bond hydrolysis, endonucleolytic [GO:0090502]	0.010994	18							0	1
			endonucleolytic cleavage involved in rRNA processing [GO:0000478]	0.040519	16							0	1
			endonucleolytic cleavage of tricistronic rRNA transcript (SSU-rRNA, 5.8S rRNA, LSU-rRNA) [GO:0000479]	0.040519	16							0	1
53	YJL127C	286	ribonucleoprotein complex biogenesis [GO:0022613]	4.14433e-05	54	mRNA binding [GO:0003729]	0.034022	22				0	1
			ribosome biogenesis [GO:0042254]	0.000110547	47							0	1
			RNA processing [GO:0006396]	0.003575	54							0	1
			ncRNA metabolic process [GO:0034660]	0.006465	49							0	1
			ncRNA processing [GO:0034470]	0.008686	42							0	1
			RNA phosphodiester bond hydrolysis, endonucleolytic [GO:0090502]	0.009869	13							0	1
			rRNA processing [GO:0006364]	0.017069	34							0	1
			cellular component biogenesis [GO:0044085]	0.020963	84							0	1
			cleavage involved in rRNA processing [GO:0000469]	0.026757	14							0	1
			maturation of 5.8S rRNA [GO:0000460]	0.027155	15							0	1
			maturation of 5.8S rRNA from tricistronic rRNA transcript (SSU-rRNA, 5.8S rRNA, LSU-rRNA) [GO:0000466]	0.027155	15							0	1
			rRNA metabolic process [GO:0016072]	0.043957	34							0	1
54	YJR127C	396	DNA replication [GO:0006260]	3.29593e-11	38	catalytic activity [GO:0003824]	4.14583e-06	179				0	1
			DNA-dependent DNA replication [GO:0006261]	4.8007e-09	33	ATP binding [GO:0005524]	9.58932e-06	75				0	1
			DNA metabolic process [GO:0006259]	1.09371e-08	72	adenyl ribonucleotide binding [GO:0032559]	1.02701e-05	75				0	1
			response to stress [GO:0006950]	5.04693e-08	91	adenyl nucleotide binding [GO:0030554]	1.35023e-05	75				0	1
			cellular response to stress [GO:0033554]	2.2019e-07	82	nucleoside-triphosphatase activity [GO:0017111]	3.30722e-05	48				0	1
			cellular response to DNA damage stimulus [GO:0006974]	6.61044e-07	51	nucleoside binding [GO:0001882]	7.85186e-05	80				0	1
			DNA repair [GO:0006281]	9.10074e-07	46	purine nucleoside binding [GO:0001883]	0.000139011	79				0	1
			chromosome organization [GO:0051276]	9.16557e-07	72	purine ribonucleoside binding [GO:0032550]	0.000139011	79				0	1
			response to stimulus [GO:0050896]	2.6491e-06	118	purine ribonucleoside triphosphate binding [GO:0035639]	0.000139011	79				0	1
			cellular response to stimulus [GO:0051716]	6.41401e-06	106	purine ribonucleotide binding [GO:0032555]	0.000147295	79				0	1
			telomere organization [GO:0032200]	2.0494e-05	21	ribonucleoside binding [GO:0032549]	0.000165642	79				0	1
			mitotic recombination [GO:0006312]	2.32807e-05	18	purine nucleotide binding [GO:0017076]	0.00019734	79				0	1
			DNA strand elongation [GO:0022616]	3.36479e-05	14	hydrolase activity [GO:0016787]	0.000203325	93				0	1
			lagging strand elongation [GO:0006273]	5.45027e-05	10	pyrophosphatase activity [GO:0016462]	0.000213659	48				0	1
			telomere maintenance [GO:0000723]	9.58019e-05	20	hydrolase activity, acting on acid anhydrides [GO:0016817]	0.000213659	48				0	1
			anatomical structure homeostasis [GO:0060249]	9.58019e-05	20	hydrolase activity, acting on acid anhydrides, in phosphorus-containing anhydrides [GO:0016818]	0.000213659	48				0	1
			DNA strand elongation involved in DNA replication [GO:0006271]	0.001025	12	carbohydrate derivative binding [GO:0097367]	0.000267482	80				0	1
			cell cycle process [GO:0022402]	0.003916	69	ribonucleotide binding [GO:0032553]	0.000349738	79				0	1
			cell cycle [GO:0007049]	0.009344	75	helicase activity [GO:0004386]	0.003822	20				0	1
			DNA replication, removal of RNA primer [GO:0043137]	0.013185	6	DNA helicase activity [GO:0003678]	0.011539	11				0	1
			double-strand break repair [GO:0006302]	0.013418	21	nucleotide binding [GO:0000166]	0.012637	85				0	1
			DNA biosynthetic process [GO:0071897]	0.02271	14	nucleoside phosphate binding [GO:1901265]	0.012637	85				0	1
			mismatch repair [GO:0006298]	0.043211	9	small molecule binding [GO:0036094]	0.030199	85				0	1
			mitotic cell cycle [GO:0000278]	0.044527	45	DNA secondary structure binding [GO:0000217]	0.036966	7				0	1
55	YJR140C	220	single-organism process [GO:0044699]	0.000307448	156	ATPase activity [GO:0016887]	0.030994	22				0	1
			single-organism cellular process [GO:0044763]	0.000502362	148							0	1
			single-organism cellular localization [GO:1902580]	0.039082	27							0	1
56	YKL015W	620	ncRNA metabolic process [GO:0034660]	2.21929e-10	105	small molecule binding [GO:0036094]	0.00084035	124				0	1
			ncRNA processing [GO:0034470]	1.43874e-09	89	nucleotide binding [GO:0000166]	0.008647	118				0	1
			ribonucleoprotein complex biogenesis [GO:0022613]	1.40725e-08	100	nucleoside phosphate binding [GO:1901265]	0.008647	118				0	1
			ribosome biogenesis [GO:0042254]	1.41314e-08	88							0	1
			rRNA processing [GO:0006364]	2.23264e-08	71							0	1
			rRNA metabolic process [GO:0016072]	2.30285e-08	73							0	1
			maturation of SSU-rRNA from tricistronic rRNA transcript (SSU-rRNA, 5.8S rRNA, LSU-rRNA) [GO:0000462]	1.03033e-07	34							0	1
			RNA metabolic process [GO:0016070]	2.13703e-07	196							0	1
			maturation of SSU-rRNA [GO:0030490]	2.61524e-07	35							0	1
			RNA processing [GO:0006396]	6.69622e-07	105							0	1
			ribosomal small subunit biogenesis [GO:0042274]	1.09733e-05	37							0	1
			nucleic acid metabolic process [GO:0090304]	0.000198587	214							0	1
			maturation of 5.8S rRNA [GO:0000460]	0.000810009	25							0	1
			maturation of 5.8S rRNA from tricistronic rRNA transcript (SSU-rRNA, 5.8S rRNA, LSU-rRNA) [GO:0000466]	0.000810009	25							0	1
			nucleobase-containing compound metabolic process [GO:0006139]	0.004909	231							0	1
			cellular component organization or biogenesis [GO:0071840]	0.008338	279							0	1
			organic cyclic compound metabolic process [GO:1901360]	0.013097	241							0	1
			cell division [GO:0051301]	0.017065	51							0	1
			heterocycle metabolic process [GO:0046483]	0.017124	235							0	1
			cleavage involved in rRNA processing [GO:0000469]	0.017485	21							0	1
			cellular aromatic compound metabolic process [GO:0006725]	0.018593	235							0	1
			endonucleolytic cleavage involved in rRNA processing [GO:0000478]	0.021171	17							0	1
			endonucleolytic cleavage of tricistronic rRNA transcript (SSU-rRNA, 5.8S rRNA, LSU-rRNA) [GO:0000479]	0.021171	17							0	1
			ribosomal large subunit biogenesis [GO:0042273]	0.023636	26							0	1
			endonucleolytic cleavage in ITS1 to separate SSU-rRNA from 5.8S rRNA and LSU-rRNA from tricistronic rRNA transcript (SSU-rRNA, 5.8S rRNA, LSU-rRNA) [GO:0000447]	0.029167	15							0	1
57	YKL038W	434	DNA replication [GO:0006260]	5.13694e-05	31	catalytic activity [GO:0003824]	0.021308	186				0	1
			cellular response to stress [GO:0033554]	0.000169767	81	pyrophosphatase activity [GO:0016462]	0.024022	47				0	1
			response to stress [GO:0006950]	0.000687817	87	hydrolase activity, acting on acid anhydrides [GO:0016817]	0.024022	47				0	1
			DNA-dependent DNA replication [GO:0006261]	0.000771047	27	hydrolase activity, acting on acid anhydrides, in phosphorus-containing anhydrides [GO:0016818]	0.024022	47				0	1
			cellular response to stimulus [GO:0051716]	0.004678	106	nucleoside-triphosphatase activity [GO:0017111]	0.026211	45				0	1
			response to stimulus [GO:0050896]	0.007071	117							0	1
			cellular protein catabolic process [GO:0044257]	0.013701	37							0	1
			proteolysis involved in cellular protein catabolic process [GO:0051603]	0.019244	35							0	1
			ubiquitin-dependent protein catabolic process [GO:0006511]	0.021908	33							0	1
			modification-dependent protein catabolic process [GO:0019941]	0.024217	33							0	1
			cellular response to DNA damage stimulus [GO:0006974]	0.030171	44							0	1
			DNA repair [GO:0006281]	0.043094	39							0	1
58	YKL058W	934	ribonucleoprotein complex biogenesis [GO:0022613]	0.004128	120							0	1
			intracellular transport [GO:0046907]	0.022185	129							0	1
			localization [GO:0051179]	0.02684	264							0	1
			transport [GO:0006810]	0.02824	236							0	1
			ribosome biogenesis [GO:0042254]	0.033043	100							0	1
			establishment of localization [GO:0051234]	0.038903	241							0	1
			cellular localization [GO:0051641]	0.0421	162							0	1
			establishment of localization in cell [GO:0051649]	0.045757	133							0	1
59	YKL109W	368	single-organism metabolic process [GO:0044710]	0.000135926	116	oxidoreductase activity [GO:0016491]	4.22073e-05	42				0	1
			oxidation-reduction process [GO:0055114]	0.004792	47	catalytic activity [GO:0003824]	0.000247331	151				0	1
60	YKL112W	218	mRNA catabolic process [GO:0006402]	0.040656	14							0	1
61	YKR099W	645	ribosome biogenesis [GO:0042254]	6.44163e-18	112	mRNA binding [GO:0003729]	0.000203901	41				0	1
			ncRNA metabolic process [GO:0034660]	4.77825e-17	125	small molecule binding [GO:0036094]	0.002579	130				0	1
			ribonucleoprotein complex biogenesis [GO:0022613]	6.67504e-17	124	nucleotide binding [GO:0000166]	0.007214	126				0	1
			ncRNA processing [GO:0034470]	4.69668e-16	107	nucleoside phosphate binding [GO:1901265]	0.007214	126				0	1
			RNA processing [GO:0006396]	5.86837e-16	133	RNA methyltransferase activity [GO:0008173]	0.037769	12				0	1
			rRNA processing [GO:0006364]	3.71045e-13	84							0	1
			RNA metabolic process [GO:0016070]	5.07995e-13	226							0	1
			rRNA metabolic process [GO:0016072]	5.34516e-13	86							0	1
			nucleic acid metabolic process [GO:0090304]	5.22727e-08	242							0	1
			cellular component biogenesis [GO:0044085]	2.64518e-07	183							0	1
			maturation of 5.8S rRNA [GO:0000460]	3.89746e-07	31							0	1
			maturation of 5.8S rRNA from tricistronic rRNA transcript (SSU-rRNA, 5.8S rRNA, LSU-rRNA) [GO:0000466]	3.89746e-07	31							0	1
			ribosomal small subunit biogenesis [GO:0042274]	4.26997e-07	41							0	1
			nucleobase-containing compound metabolic process [GO:0006139]	2.47532e-06	261							0	1
			organic cyclic compound metabolic process [GO:1901360]	2.68683e-06	274							0	1
			ribosomal large subunit biogenesis [GO:0042273]	3.01977e-06	34							0	1
			cellular aromatic compound metabolic process [GO:0006725]	5.78103e-06	267							0	1
			maturation of SSU-rRNA [GO:0030490]	8.39608e-06	34							0	1
			heterocycle metabolic process [GO:0046483]	9.00605e-06	266							0	1
			cellular component organization or biogenesis [GO:0071840]	1.31382e-05	311							0	1
			maturation of SSU-rRNA from tricistronic rRNA transcript (SSU-rRNA, 5.8S rRNA, LSU-rRNA) [GO:0000462]	1.50383e-05	32							0	1
			nucleic acid phosphodiester bond hydrolysis [GO:0090305]	2.304e-05	38							0	1
			RNA phosphodiester bond hydrolysis, endonucleolytic [GO:0090502]	3.15605e-05	23							0	1
			RNA phosphodiester bond hydrolysis [GO:0090501]	4.8563e-05	31							0	1
			cleavage involved in rRNA processing [GO:0000469]	0.00019523	25							0	1
			maturation of LSU-rRNA [GO:0000470]	0.000215572	19							0	1
			endonucleolytic cleavage involved in rRNA processing [GO:0000478]	0.00047912	20							0	1
			endonucleolytic cleavage of tricistronic rRNA transcript (SSU-rRNA, 5.8S rRNA, LSU-rRNA) [GO:0000479]	0.00047912	20							0	1
			maturation of LSU-rRNA from tricistronic rRNA transcript (SSU-rRNA, 5.8S rRNA, LSU-rRNA) [GO:0000463]	0.001194	17							0	1
			endonucleolytic cleavage in ITS1 to separate SSU-rRNA from 5.8S rRNA and LSU-rRNA from tricistronic rRNA transcript (SSU-rRNA, 5.8S rRNA, LSU-rRNA) [GO:0000447]	0.00253	17							0	1
			7-methylguanosine RNA capping [GO:0009452]	0.029246	8							0	1
			gene expression [GO:0010467]	0.031417	249							0	1
			tRNA metabolic process [GO:0006399]	0.049521	39							0	1
62	YLR013W	480	mitochondrion organization [GO:0007005]	0.026837	54							0	1
63	YLR055C	556	cytoplasmic translation [GO:0002181]	6.50174e-07	45	structural molecule activity [GO:0005198]	5.93363e-07	70				0	1
			ribonucleoprotein complex biogenesis [GO:0022613]	0.003482	84	small molecule binding [GO:0036094]	0.000143501	130				0	1
			ribosome biogenesis [GO:0042254]	0.007527	72	structural constituent of ribosome [GO:0003735]	0.000316394	46				0	1
			RNA localization [GO:0006403]	0.013002	31	nucleotide binding [GO:0000166]	0.000869403	125				0	1
						nucleoside phosphate binding [GO:1901265]	0.000869403	125				0	1
						poly(A) RNA binding [GO:0044822]	0.001289	50				0	1
						carbohydrate derivative binding [GO:0097367]	0.023178	104				0	1
						ribonucleoside binding [GO:0032549]	0.034146	101				0	1
						nucleoside binding [GO:0001882]	0.036173	101				0	1
						purine nucleotide binding [GO:0017076]	0.040587	101				0	1
						ribonucleotide binding [GO:0032553]	0.041587	102				0	1
						purine nucleoside binding [GO:0001883]	0.049741	100				0	1
						purine ribonucleoside binding [GO:0032550]	0.049741	100				0	1
						purine ribonucleoside triphosphate binding [GO:0035639]	0.049741	100				0	1
64	YLR098C	646	ncRNA metabolic process [GO:0034660]	5.3946e-13	116	DNA-directed RNA polymerase activity [GO:0003899]	0.000225394	15				0	1
			ncRNA processing [GO:0034470]	2.5437e-11	97	RNA polymerase activity [GO:0034062]	0.000225394	15				0	1
			ribosome biogenesis [GO:0042254]	1.0916e-10	97	snoRNA binding [GO:0030515]	0.012691	11				0	1
			ribonucleoprotein complex biogenesis [GO:0022613]	2.92542e-10	109	mRNA binding [GO:0003729]	0.026305	36				0	1
			RNA metabolic process [GO:0016070]	1.94774e-09	214	small molecule binding [GO:0036094]	0.0389	124				0	1
			RNA processing [GO:0006396]	2.35418e-09	117	poly(A) RNA binding [GO:0044822]	0.047088	47				0	1
			rRNA metabolic process [GO:0016072]	3.00253e-08	76							0	1
			rRNA processing [GO:0006364]	7.38096e-08	73							0	1
			maturation of SSU-rRNA [GO:0030490]	7.26082e-06	34							0	1
			nucleic acid metabolic process [GO:0090304]	1.08542e-05	232							0	1
			maturation of SSU-rRNA from tricistronic rRNA transcript (SSU-rRNA, 5.8S rRNA, LSU-rRNA) [GO:0000462]	1.31078e-05	32							0	1
			ribosomal small subunit biogenesis [GO:0042274]	1.97354e-05	38							0	1
			maturation of 5.8S rRNA [GO:0000460]	3.98847e-05	28							0	1
			maturation of 5.8S rRNA from tricistronic rRNA transcript (SSU-rRNA, 5.8S rRNA, LSU-rRNA) [GO:0000466]	3.98847e-05	28							0	1
			nucleobase-containing compound metabolic process [GO:0006139]	0.00075304	249							0	1
			organic cyclic compound metabolic process [GO:1901360]	0.000754749	262							0	1
			heterocycle metabolic process [GO:0046483]	0.002169	254							0	1
			cellular aromatic compound metabolic process [GO:0006725]	0.002381	254							0	1
			cleavage involved in rRNA processing [GO:0000469]	0.003356	23							0	1
			tRNA metabolic process [GO:0006399]	0.006662	41							0	1
			nucleic acid phosphodiester bond hydrolysis [GO:0090305]	0.007505	33							0	1
			endonucleolytic cleavage involved in rRNA processing [GO:0000478]	0.011523	18							0	1
			endonucleolytic cleavage of tricistronic rRNA transcript (SSU-rRNA, 5.8S rRNA, LSU-rRNA) [GO:0000479]	0.011523	18							0	1
			rRNA 5'-end processing [GO:0000967]	0.012034	14							0	1
			ncRNA 5'-end processing [GO:0034471]	0.012034	14							0	1
			endonucleolytic cleavage in ITS1 to separate SSU-rRNA from 5.8S rRNA and LSU-rRNA from tricistronic rRNA transcript (SSU-rRNA, 5.8S rRNA, LSU-rRNA) [GO:0000447]	0.013056	16							0	1
			RNA 5'-end processing [GO:0000966]	0.017669	14							0	1
			RNA phosphodiester bond hydrolysis, endonucleolytic [GO:0090502]	0.017702	19							0	1
			RNA phosphodiester bond hydrolysis [GO:0090501]	0.027775	26							0	1
65	YLR131C	547	ncRNA metabolic process [GO:0034660]	0.00038836	82							0	1
			maturation of LSU-rRNA from tricistronic rRNA transcript (SSU-rRNA, 5.8S rRNA, LSU-rRNA) [GO:0000463]	0.000690066	16							0	1
			ncRNA processing [GO:0034470]	0.00093256	69							0	1
			ribosomal large subunit biogenesis [GO:0042273]	0.003724	26							0	1
			maturation of LSU-rRNA [GO:0000470]	0.003779	16							0	1
			ribosome biogenesis [GO:0042254]	0.004635	68							0	1
			ribonucleoprotein complex biogenesis [GO:0022613]	0.009745	77							0	1
			rRNA processing [GO:0006364]	0.012845	53							0	1
			rRNA metabolic process [GO:0016072]	0.021649	54							0	1
			maturation of 5.8S rRNA [GO:0000460]	0.034709	21							0	1
			maturation of 5.8S rRNA from tricistronic rRNA transcript (SSU-rRNA, 5.8S rRNA, LSU-rRNA) [GO:0000466]	0.034709	21							0	1
66	YLR176C	622	oxidation-reduction process [GO:0055114]	0.046008	67	oxidoreductase activity [GO:0016491]	0.002429	56				0	1
67	YLR182W	489	cellular component organization [GO:0016043]	0.000515596	210	protein heterodimerization activity [GO:0046982]	0.000270687	13				0	1
			chromosome organization [GO:0051276]	0.032605	71							0	1
68	YLR228C	233							galactose degradation	0.022439	3	0	1
69	YLR403W	784	ribosome biogenesis [GO:0042254]	3.59546e-21	134	poly(A) RNA binding [GO:0044822]	1.4582e-07	69				0	1
			ribonucleoprotein complex biogenesis [GO:0022613]	4.08198e-21	151	structural constituent of ribosome [GO:0003735]	0.000979583	53				0	1
			ncRNA metabolic process [GO:0034660]	3.84907e-14	137	mRNA binding [GO:0003729]	0.007065	43				0	1
			RNA processing [GO:0006396]	6.77822e-13	146	structural molecule activity [GO:0005198]	0.016883	70				0	1
			ncRNA processing [GO:0034470]	2.46131e-11	112							0	1
			ribosomal large subunit biogenesis [GO:0042273]	4.50795e-10	44							0	1
			rRNA processing [GO:0006364]	1.62405e-09	88							0	1
			rRNA metabolic process [GO:0016072]	8.16908e-09	89							0	1
			ribosomal small subunit biogenesis [GO:0042274]	3.79363e-08	48							0	1
			cytoplasmic translation [GO:0002181]	1.06975e-07	55							0	1
			maturation of SSU-rRNA [GO:0030490]	1.76681e-07	41							0	1
			maturation of 5.8S rRNA [GO:0000460]	8.49783e-07	34							0	1
			maturation of 5.8S rRNA from tricistronic rRNA transcript (SSU-rRNA, 5.8S rRNA, LSU-rRNA) [GO:0000466]	8.49783e-07	34							0	1
			RNA metabolic process [GO:0016070]	1.32911e-06	244							0	1
			RNA phosphodiester bond hydrolysis [GO:0090501]	2.54693e-06	37							0	1
			maturation of SSU-rRNA from tricistronic rRNA transcript (SSU-rRNA, 5.8S rRNA, LSU-rRNA) [GO:0000462]	3.44514e-06	37							0	1
			cellular component biogenesis [GO:0044085]	4.50903e-06	212							0	1
			cleavage involved in rRNA processing [GO:0000469]	8.91361e-06	30							0	1
			nucleic acid phosphodiester bond hydrolysis [GO:0090305]	7.77305e-05	42							0	1
			ribosome assembly [GO:0042255]	0.000507291	26							0	1
			tRNA metabolic process [GO:0006399]	0.000555232	50							0	1
			rRNA-containing ribonucleoprotein complex export from nucleus [GO:0071428]	0.001668	23							0	1
			ribonucleoprotein complex subunit organization [GO:0071826]	0.00309	47							0	1
			maturation of LSU-rRNA from tricistronic rRNA transcript (SSU-rRNA, 5.8S rRNA, LSU-rRNA) [GO:0000463]	0.004601	18							0	1
			maturation of LSU-rRNA [GO:0000470]	0.00611	19							0	1
			ribonucleoprotein complex assembly [GO:0022618]	0.010235	44							0	1
			nucleic acid metabolic process [GO:0090304]	0.010551	264							0	1
			endonucleolytic cleavage involved in rRNA processing [GO:0000478]	0.014605	20							0	1
			endonucleolytic cleavage of tricistronic rRNA transcript (SSU-rRNA, 5.8S rRNA, LSU-rRNA) [GO:0000479]	0.014605	20							0	1
			organic cyclic compound metabolic process [GO:1901360]	0.021008	309							0	1
			ribosomal large subunit assembly [GO:0000027]	0.026531	16							0	1
			nucleocytoplasmic transport [GO:0006913]	0.029174	42							0	1
			RNA phosphodiester bond hydrolysis, endonucleolytic [GO:0090502]	0.029377	21							0	1
			nucleobase-containing compound metabolic process [GO:0006139]	0.030725	292							0	1
			nuclear transport [GO:0051169]	0.033939	42							0	1
			gene expression [GO:0010467]	0.039147	300							0	1
			nuclear export [GO:0051168]	0.046722	33							0	1
70	YLR418C	550	ribosome biogenesis [GO:0042254]	2.49139e-06	79							0	1
			ribonucleoprotein complex biogenesis [GO:0022613]	5.90395e-06	89							0	1
			nucleocytoplasmic transport [GO:0006913]	0.001933	36							0	1
			ncRNA metabolic process [GO:0034660]	0.001994	82							0	1
			nuclear transport [GO:0051169]	0.002236	36							0	1
			nuclear export [GO:0051168]	0.002614	29							0	1
			ribonucleoprotein complex export from nucleus [GO:0071426]	0.003113	28							0	1
			ribonucleoprotein complex localization [GO:0071166]	0.004432	28							0	1
			tRNA metabolic process [GO:0006399]	0.013316	37							0	1
			ncRNA processing [GO:0034470]	0.033584	66							0	1
71	YLR451W	473	ribosome biogenesis [GO:0042254]	1.06612e-23	101	RNA methyltransferase activity [GO:0008173]	6.06506e-06	14				0	1
			ribonucleoprotein complex biogenesis [GO:0022613]	6.28219e-23	111	poly(A) RNA binding [GO:0044822]	0.000155715	42				0	1
			ncRNA metabolic process [GO:0034660]	2.32806e-21	109	S-adenosylmethionine-dependent methyltransferase activity [GO:0008757]	0.002354	17				0	1
			ncRNA processing [GO:0034470]	3.23122e-21	96	methyltransferase activity [GO:0008168]	0.003949	19				0	1
			RNA processing [GO:0006396]	3.75655e-20	115	transferase activity, transferring one-carbon groups [GO:0016741]	0.004606	20				0	1
			rRNA processing [GO:0006364]	3.76158e-16	74	rRNA methyltransferase activity [GO:0008649]	0.012397	7				0	1
			rRNA metabolic process [GO:0016072]	1.26e-15	75							0	1
			maturation of 5.8S rRNA [GO:0000460]	9.24244e-13	33							0	1
			maturation of 5.8S rRNA from tricistronic rRNA transcript (SSU-rRNA, 5.8S rRNA, LSU-rRNA) [GO:0000466]	9.24244e-13	33							0	1
			ribosomal large subunit biogenesis [GO:0042273]	9.45105e-13	37							0	1
			cleavage involved in rRNA processing [GO:0000469]	6.48605e-11	29							0	1
			RNA metabolic process [GO:0016070]	8.27835e-10	167							0	1
			RNA phosphodiester bond hydrolysis [GO:0090501]	1.98178e-09	32							0	1
			ribosomal small subunit biogenesis [GO:0042274]	3.04793e-08	36							0	1
			maturation of SSU-rRNA [GO:0030490]	1.5856e-07	31							0	1
			cellular component biogenesis [GO:0044085]	1.71732e-07	142							0	1
			maturation of SSU-rRNA from tricistronic rRNA transcript (SSU-rRNA, 5.8S rRNA, LSU-rRNA) [GO:0000462]	4.95208e-07	29							0	1
			nucleic acid phosphodiester bond hydrolysis [GO:0090305]	6.61968e-07	34							0	1
			nucleic acid metabolic process [GO:0090304]	9.20463e-07	181							0	1
			cellular aromatic compound metabolic process [GO:0006725]	3.24936e-06	203							0	1
			organic cyclic compound metabolic process [GO:1901360]	6.58244e-06	206							0	1
			maturation of LSU-rRNA [GO:0000470]	7.68742e-06	18							0	1
			tRNA modification [GO:0006400]	8.09034e-06	23							0	1
			maturation of LSU-rRNA from tricistronic rRNA transcript (SSU-rRNA, 5.8S rRNA, LSU-rRNA) [GO:0000463]	8.88789e-06	17							0	1
			nucleobase-containing compound metabolic process [GO:0006139]	8.9398e-06	196							0	1
			heterocycle metabolic process [GO:0046483]	1.07531e-05	201							0	1
			endonucleolytic cleavage involved in rRNA processing [GO:0000478]	1.26975e-05	19							0	1
			endonucleolytic cleavage of tricistronic rRNA transcript (SSU-rRNA, 5.8S rRNA, LSU-rRNA) [GO:0000479]	1.26975e-05	19							0	1
			tRNA metabolic process [GO:0006399]	9.83428e-05	37							0	1
			RNA phosphodiester bond hydrolysis, endonucleolytic [GO:0090502]	0.00011616	19							0	1
			RNA modification [GO:0009451]	0.000220341	34							0	1
			tRNA processing [GO:0008033]	0.001688	26							0	1
			snRNA metabolic process [GO:0016073]	0.002269	12							0	1
			nucleocytoplasmic transport [GO:0006913]	0.005784	31							0	1
			cellular component organization or biogenesis [GO:0071840]	0.006028	223							0	1
			nuclear transport [GO:0051169]	0.006558	31							0	1
			endonucleolytic cleavage in ITS1 to separate SSU-rRNA from 5.8S rRNA and LSU-rRNA from tricistronic rRNA transcript (SSU-rRNA, 5.8S rRNA, LSU-rRNA) [GO:0000447]	0.007516	14							0	1
			nuclear export [GO:0051168]	0.008408	25							0	1
			gene expression [GO:0010467]	0.015802	188							0	1
			rRNA-containing ribonucleoprotein complex export from nucleus [GO:0071428]	0.019393	16							0	1
			ribonucleoprotein complex subunit organization [GO:0071826]	0.034059	31							0	1
			ribonucleoprotein complex export from nucleus [GO:0071426]	0.041086	23							0	1
72	YML027W	395	DNA replication [GO:0006260]	2.14819e-19	47				de novo biosynthesis of pyrimidine deoxyribonucleotides	0.002959	5	0	1
			DNA-dependent DNA replication [GO:0006261]	6.09891e-19	44							0	1
			DNA metabolic process [GO:0006259]	9.38754e-15	82							0	1
			cellular response to DNA damage stimulus [GO:0006974]	1.25828e-12	60							0	1
			DNA repair [GO:0006281]	4.69011e-12	54							0	1
			chromosome organization [GO:0051276]	2.98474e-11	80							0	1
			cellular response to stress [GO:0033554]	2.06412e-10	87							0	1
			DNA strand elongation [GO:0022616]	6.60135e-10	18							0	1
			response to stress [GO:0006950]	2.66683e-09	92							0	1
			DNA strand elongation involved in DNA replication [GO:0006271]	3.0324e-08	16							0	1
			cell cycle process [GO:0022402]	5.53887e-08	80							0	1
			lagging strand elongation [GO:0006273]	5.60606e-08	12							0	1
			recombinational repair [GO:0000725]	6.18711e-08	23							0	1
			double-strand break repair [GO:0006302]	1.29478e-07	28							0	1
			cellular response to stimulus [GO:0051716]	1.52713e-07	108							0	1
			telomere organization [GO:0032200]	2.6024e-07	23							0	1
			double-strand break repair via homologous recombination [GO:0000724]	4.55519e-07	21							0	1
			sister chromatid cohesion [GO:0007062]	5.04002e-07	18							0	1
			cell cycle [GO:0007049]	6.18711e-07	85							0	1
			telomere maintenance [GO:0000723]	1.3835e-06	22							0	1
			anatomical structure homeostasis [GO:0060249]	1.3835e-06	22							0	1
			response to stimulus [GO:0050896]	1.39635e-06	116							0	1
			mitotic recombination [GO:0006312]	1.79059e-06	19							0	1
			DNA recombination [GO:0006310]	2.63681e-06	40							0	1
			mitotic sister chromatid cohesion [GO:0007064]	3.05437e-06	15							0	1
			DNA replication, removal of RNA primer [GO:0043137]	3.93222e-06	8							0	1
			organelle organization [GO:0006996]	4.32852e-05	137							0	1
			DNA biosynthetic process [GO:0071897]	5.88593e-05	17							0	1
			DNA replication, Okazaki fragment processing [GO:0033567]	6.51914e-05	8							0	1
			sister chromatid segregation [GO:0000819]	0.000252117	26							0	1
			protein targeting to vacuole involved in ubiquitin-dependent protein catabolic process via the multivesicular body sorting pathway [GO:0043328]	0.000484726	10							0	1
			telomere maintenance via recombination [GO:0000722]	0.0004948	12							0	1
			nuclear chromosome segregation [GO:0098813]	0.000554365	29							0	1
			DNA conformation change [GO:0071103]	0.000604312	19							0	1
			mitotic cell cycle process [GO:1903047]	0.000944655	47							0	1
			mitotic cell cycle [GO:0000278]	0.003217	47							0	1
			nuclear division [GO:0000280]	0.003545	43							0	1
			DNA-dependent DNA replication maintenance of fidelity [GO:0045005]	0.004038	9							0	1
			organelle fission [GO:0048285]	0.004151	46							0	1
			mitotic sister chromatid segregation [GO:0000070]	0.004176	22							0	1
			chromosome segregation [GO:0007059]	0.00481	31							0	1
			maintenance of DNA repeat elements [GO:0043570]	0.010146	9							0	1
			RNA-dependent DNA biosynthetic process [GO:0006278]	0.010507	10							0	1
			postreplication repair [GO:0006301]	0.010507	10							0	1
			heteroduplex formation [GO:0030491]	0.010925	6							0	1
			regulation of DNA metabolic process [GO:0051052]	0.026141	19							0	1
			spindle pole body organization [GO:0051300]	0.029056	10							0	1
			mismatch repair [GO:0006298]	0.033328	9							0	1
			ubiquitin-dependent protein catabolic process via the multivesicular body sorting pathway [GO:0043162]	0.039619	10							0	1
73	YMR037C	157	chromatin assembly or disassembly [GO:0006333]	1.68455e-05	13	protein heterodimerization activity [GO:0046982]	0.001902	8				0	1
			protein glycosylation [GO:0006486]	0.009426	11							0	1
			macromolecule glycosylation [GO:0043413]	0.009426	11							0	1
			glycosylation [GO:0070085]	0.010689	11							0	1
			glycoprotein biosynthetic process [GO:0009101]	0.013677	11							0	1
			glycoprotein metabolic process [GO:0009100]	0.017374	11							0	1
			microtubule depolymerization [GO:0007019]	0.020205	4							0	1
			mitotic nuclear division [GO:0007067]	0.029482	18							0	1
			DNA packaging [GO:0006323]	0.035375	9							0	1
74	YMR042W	647	protein folding [GO:0006457]	1.04947e-05	33	chaperone binding [GO:0051087]	0.046051	11				0	1
			proteolysis [GO:0006508]	0.023637	62							0	1
			oxidation-reduction process [GO:0055114]	0.030904	66							0	1
75	YMR043W	271	regulation of biological process [GO:0050789]	0.049286	92							0	1
76	YMR164C	45	conjugation with cellular fusion [GO:0000747]	0.003963	8							0	1
			conjugation [GO:0000746]	0.004214	8							0	1
			multi-organism cellular process [GO:0044764]	0.006961	9							0	1
			regulation of response to stimulus [GO:0048583]	0.040993	8							0	1
77	YMR182C	489	oxidation-reduction process [GO:0055114]	0.00051251	60	catalytic activity [GO:0003824]	0.000152865	195				0	1
						oxidoreductase activity [GO:0016491]	0.000237414	49				0	1
78	YNL027W	242	superpathway of glutamate biosynthesis	0.018075	3							0	1
79	YNL068C	362	mitotic nuclear division [GO:0007067]	0.001262	33							0	1
			cellular component organization [GO:0016043]	0.002043	161							0	1
			cell division [GO:0051301]	0.002582	38							0	1
			mitotic cell cycle [GO:0000278]	0.007227	45							0	1
			chromosome organization [GO:0051276]	0.014228	58							0	1
			mitotic cell cycle process [GO:1903047]	0.014455	43							0	1
80	YNL167C	701	protein glycosylation [GO:0006486]	0.014633	23	oligosaccharyl transferase activity [GO:0004576]	0.02138	5				0	1
			macromolecule glycosylation [GO:0043413]	0.014633	23	dolichyl-diphosphooligosaccharide-protein glycotransferase activity [GO:0004579]	0.02138	5				0	1
			glycosylation [GO:0070085]	0.018496	23							0	1
			glycoprotein biosynthetic process [GO:0009101]	0.029147	23							0	1
			glycoprotein metabolic process [GO:0009100]	0.045107	23							0	1
81	YNL199C	331	ribosome biogenesis [GO:0042254]	1.14774e-16	74	mRNA binding [GO:0003729]	0.014449	24				0	1
			ribonucleoprotein complex biogenesis [GO:0022613]	2.23579e-15	80							0	1
			ncRNA metabolic process [GO:0034660]	3.54621e-11	73							0	1
			maturation of 5.8S rRNA [GO:0000460]	4.95037e-11	27							0	1
			maturation of 5.8S rRNA from tricistronic rRNA transcript (SSU-rRNA, 5.8S rRNA, LSU-rRNA) [GO:0000466]	4.95037e-11	27							0	1
			ncRNA processing [GO:0034470]	1.61717e-10	63							0	1
			rRNA processing [GO:0006364]	2.0849e-10	53							0	1
			rRNA metabolic process [GO:0016072]	3.22221e-10	54							0	1
			RNA processing [GO:0006396]	7.49518e-10	76							0	1
			cleavage involved in rRNA processing [GO:0000469]	8.62751e-08	22							0	1
			RNA phosphodiester bond hydrolysis [GO:0090501]	1.46082e-06	24							0	1
			cellular component biogenesis [GO:0044085]	1.51769e-06	108							0	1
			maturation of SSU-rRNA [GO:0030490]	1.84906e-06	25							0	1
			ribosomal small subunit biogenesis [GO:0042274]	1.89537e-06	28							0	1
			nucleic acid phosphodiester bond hydrolysis [GO:0090305]	9.30452e-06	27							0	1
			maturation of SSU-rRNA from tricistronic rRNA transcript (SSU-rRNA, 5.8S rRNA, LSU-rRNA) [GO:0000462]	1.03735e-05	23							0	1
			polyadenylation-dependent ncRNA catabolic process [GO:0043634]	5.1447e-05	10							0	1
			nuclear ncRNA surveillance [GO:0071029]	5.1447e-05	10							0	1
			nuclear polyadenylation-dependent ncRNA catabolic process [GO:0071046]	5.1447e-05	10							0	1
			RNA metabolic process [GO:0016070]	8.62889e-05	116							0	1
			ribosomal large subunit biogenesis [GO:0042273]	0.000135991	22							0	1
			polyadenylation-dependent RNA catabolic process [GO:0043633]	0.000164401	10							0	1
			nuclear-transcribed mRNA catabolic process [GO:0000956]	0.000480171	21							0	1
			nuclear RNA surveillance [GO:0071027]	0.000489484	11							0	1
			nuclear polyadenylation-dependent rRNA catabolic process [GO:0071035]	0.000529108	9							0	1
			mRNA catabolic process [GO:0006402]	0.000905863	21							0	1
			endonucleolytic cleavage in ITS1 to separate SSU-rRNA from 5.8S rRNA and LSU-rRNA from tricistronic rRNA transcript (SSU-rRNA, 5.8S rRNA, LSU-rRNA) [GO:0000447]	0.001116	13							0	1
			endonucleolytic cleavage in 5'-ETS of tricistronic rRNA transcript (SSU-rRNA, 5.8S rRNA, LSU-rRNA) [GO:0000480]	0.001513	11							0	1
			RNA surveillance [GO:0071025]	0.001513	11							0	1
			endonucleolytic cleavage involved in rRNA processing [GO:0000478]	0.002021	14							0	1
			endonucleolytic cleavage of tricistronic rRNA transcript (SSU-rRNA, 5.8S rRNA, LSU-rRNA) [GO:0000479]	0.002021	14							0	1
			endonucleolytic cleavage to generate mature 5'-end of SSU-rRNA from (SSU-rRNA, 5.8S rRNA, LSU-rRNA) [GO:0000472]	0.002978	11							0	1
			rRNA 5'-end processing [GO:0000967]	0.004098	11							0	1
			ncRNA 5'-end processing [GO:0034471]	0.004098	11							0	1
			maturation of LSU-rRNA from tricistronic rRNA transcript (SSU-rRNA, 5.8S rRNA, LSU-rRNA) [GO:0000463]	0.00504	12							0	1
			RNA 5'-end processing [GO:0000966]	0.005572	11							0	1
			RNA catabolic process [GO:0006401]	0.006051	22							0	1
			RNA phosphodiester bond hydrolysis, endonucleolytic [GO:0090502]	0.009449	14							0	1
			rRNA catabolic process [GO:0016075]	0.01043	10							0	1
			polyadenylation-dependent snoRNA 3'-end processing [GO:0071051]	0.016907	7							0	1
			maturation of LSU-rRNA [GO:0000470]	0.01756	12							0	1
			nuclear mRNA surveillance [GO:0071028]	0.018723	9							0	1
			nucleic acid metabolic process [GO:0090304]	0.024893	124							0	1
			ncRNA catabolic process [GO:0034661]	0.025917	10							0	1
			snoRNA processing [GO:0043144]	0.04604	11							0	1
			nucleobase-containing compound catabolic process [GO:0034655]	0.047672	22							0	1
82	YNL216W	402	chromatin assembly or disassembly [GO:0006333]	0.000285179	18				lipid-linked oligosaccharide biosynthesis	0.020991	5	0	1
			chromatin organization [GO:0006325]	0.000579847	46							0	1
			chromosome organization [GO:0051276]	0.001103	66							0	1
			macromolecular complex subunit organization [GO:0043933]	0.001179	90							0	1
			establishment of spindle localization [GO:0051293]	0.034024	8							0	1
			spindle localization [GO:0051653]	0.034024	8							0	1
			DNA packaging [GO:0006323]	0.035909	14							0	1
			nucleosome organization [GO:0034728]	0.042147	16							0	1
83	YNL229C	517	mitochondrion organization [GO:0007005]	0.005947	59	carboxylic ester hydrolase activity [GO:0052689]	0.022193	14				0	1
84	YNL236W	411	ribonucleoprotein complex biogenesis [GO:0022613]	0.014955	63	nucleoside-triphosphatase activity [GO:0017111]	0.009388	43				0	1
			ribosome biogenesis [GO:0042254]	0.015473	55	pyrophosphatase activity [GO:0016462]	0.018012	44				0	1
						hydrolase activity, acting on acid anhydrides [GO:0016817]	0.018012	44				0	1
						hydrolase activity, acting on acid anhydrides, in phosphorus-containing anhydrides [GO:0016818]	0.018012	44				0	1
						ATPase activity [GO:0016887]	0.027799	31				0	1
85	YNL257C	433	cellular localization [GO:0051641]	0.039756	83							0	1
86	YNL309W	363	DNA replication [GO:0006260]	1.62588e-11	35	adenyl nucleotide binding [GO:0030554]	0.000329614	63				0	1
			DNA-dependent DNA replication [GO:0006261]	1.77934e-11	33	ATP binding [GO:0005524]	0.000591318	62				0	1
			DNA metabolic process [GO:0006259]	1.96175e-09	65	adenyl ribonucleotide binding [GO:0032559]	0.000624559	62				0	1
			lagging strand elongation [GO:0006273]	8.27736e-09	12	helicase activity [GO:0004386]	0.001241	19				0	1
			DNA strand elongation [GO:0022616]	1.2935e-08	16	DNA helicase activity [GO:0003678]	0.002222	11				0	1
			DNA strand elongation involved in DNA replication [GO:0006271]	4.48376e-08	15	nucleoside binding [GO:0001882]	0.016477	64				0	1
			cellular response to DNA damage stimulus [GO:0006974]	9.96863e-07	45	purine nucleotide binding [GO:0017076]	0.018	64				0	1
			DNA repair [GO:0006281]	1.21525e-05	39	purine nucleoside binding [GO:0001883]	0.028431	63				0	1
			cell cycle process [GO:0022402]	1.7438e-05	66	purine ribonucleoside binding [GO:0032550]	0.028431	63				0	1
			DNA recombination [GO:0006310]	6.52355e-05	34	purine ribonucleoside triphosphate binding [GO:0035639]	0.028431	63				0	1
			mitotic recombination [GO:0006312]	7.16934e-05	16	purine ribonucleotide binding [GO:0032555]	0.029653	63				0	1
			cell cycle [GO:0007049]	0.000140027	70	ribonucleoside binding [GO:0032549]	0.032313	63				0	1
			maintenance of DNA repeat elements [GO:0043570]	0.000177685	10	carbohydrate derivative binding [GO:0097367]	0.04072	64				0	1
			telomere organization [GO:0032200]	0.000184192	18							0	1
			sister chromatid cohesion [GO:0007062]	0.000313868	14							0	1
			DNA replication, Okazaki fragment processing [GO:0033567]	0.000750191	7							0	1
			telomere maintenance [GO:0000723]	0.000897046	17							0	1
			anatomical structure homeostasis [GO:0060249]	0.000897046	17							0	1
			chromosome organization [GO:0051276]	0.001019	56							0	1
			DNA replication-dependent nucleosome assembly [GO:0006335]	0.001216	5							0	1
			DNA replication-dependent nucleosome organization [GO:0034723]	0.001216	5							0	1
			DNA biosynthetic process [GO:0071897]	0.00228	14							0	1
			recombinational repair [GO:0000725]	0.002406	16							0	1
			double-strand break repair [GO:0006302]	0.002553	20							0	1
			DNA replication, removal of RNA primer [GO:0043137]	0.004247	6							0	1
			mitotic sister chromatid cohesion [GO:0007064]	0.004706	11							0	1
			response to stress [GO:0006950]	0.008796	66							0	1
			telomere maintenance via recombination [GO:0000722]	0.009347	10							0	1
			cellular response to stress [GO:0033554]	0.01008	60							0	1
			double-strand break repair via homologous recombination [GO:0000724]	0.020546	14							0	1
			organelle organization [GO:0006996]	0.023345	111							0	1
			single-organism process [GO:0044699]	0.034169	199							0	1
			DNA conformation change [GO:0071103]	0.040633	15							0	1
			leading strand elongation [GO:0006272]	0.04125	6							0	1
			single-organism cellular process [GO:0044763]	0.042758	188							0	1
			regulation of DNA metabolic process [GO:0051052]	0.045826	17							0	1
87	YNL314W	348	RNA splicing, via transesterification reactions [GO:0000375]	0.012703	20							0	1
			RNA splicing [GO:0008380]	0.024899	22							0	1
88	YNL330C	369	DNA-dependent DNA replication [GO:0006261]	6.49045e-10	33	nucleoside-triphosphatase activity [GO:0017111]	0.000809402	44				0	1
			DNA metabolic process [GO:0006259]	2.7499e-09	70	pyrophosphatase activity [GO:0016462]	0.001624	45				0	1
			DNA replication [GO:0006260]	3.97304e-09	34	hydrolase activity, acting on acid anhydrides [GO:0016817]	0.001624	45				0	1
			chromosome organization [GO:0051276]	8.09395e-08	71	hydrolase activity, acting on acid anhydrides, in phosphorus-containing anhydrides [GO:0016818]	0.001624	45				0	1
			DNA repair [GO:0006281]	2.89952e-07	45	hydrolase activity [GO:0016787]	0.006808	86				0	1
			organelle organization [GO:0006996]	4.03365e-07	139	ATP binding [GO:0005524]	0.009903	65				0	1
			cellular response to DNA damage stimulus [GO:0006974]	5.46235e-07	49	adenyl ribonucleotide binding [GO:0032559]	0.010429	65				0	1
			cellular response to stress [GO:0033554]	1.07749e-05	74	adenyl nucleotide binding [GO:0030554]	0.012825	65				0	1
			DNA strand elongation [GO:0022616]	1.35868e-05	14							0	1
			response to stress [GO:0006950]	2.20565e-05	80							0	1
			telomere maintenance [GO:0000723]	2.89382e-05	20							0	1
			anatomical structure homeostasis [GO:0060249]	2.89382e-05	20							0	1
			telomere organization [GO:0032200]	3.64048e-05	20							0	1
			cellular component organization [GO:0016043]	6.14214e-05	166							0	1
			cellular response to stimulus [GO:0051716]	0.00010261	97							0	1
			response to stimulus [GO:0050896]	0.000106956	107							0	1
			mitotic recombination [GO:0006312]	0.000403159	16							0	1
			DNA strand elongation involved in DNA replication [GO:0006271]	0.000475778	12							0	1
			sister chromatid segregation [GO:0000819]	0.000482443	25							0	1
			RNA-dependent DNA biosynthetic process [GO:0006278]	0.000701442	11							0	1
			DNA biosynthetic process [GO:0071897]	0.001618	15							0	1
			cell cycle [GO:0007049]	0.004862	72							0	1
			mitotic sister chromatid segregation [GO:0000070]	0.0088	21							0	1
			lagging strand elongation [GO:0006273]	0.009111	8							0	1
			sister chromatid cohesion [GO:0007062]	0.009744	13							0	1
			nuclear chromosome segregation [GO:0098813]	0.010691	26							0	1
			telomere maintenance via telomerase [GO:0007004]	0.011224	9							0	1
			telomere maintenance via telomere lengthening [GO:0010833]	0.016708	9							0	1
			nuclear division [GO:0000280]	0.021286	40							0	1
			cell cycle process [GO:0022402]	0.02582	63							0	1
			telomere maintenance via recombination [GO:0000722]	0.028157	10							0	1
			mitotic nuclear division [GO:0007067]	0.03198	30							0	1
			DNA replication, Okazaki fragment processing [GO:0033567]	0.043713	6							0	1
89	YOL067C	309	RNA splicing, via transesterification reactions [GO:0000375]	0.019039	19				superpathway of sulfur amino acid biosynthesis	0.006594	6	0	1
			RNA splicing [GO:0008380]	0.031245	21				superpathway of methionine salvage pathway	0.017249	5	0	1
90	YOL116W	300	ncRNA metabolic process [GO:0034660]	1.47057e-08	61	ATP-dependent RNA helicase activity [GO:0004004]	0.035622	9				0	1
			ribosome biogenesis [GO:0042254]	7.1675e-08	53	RNA-dependent ATPase activity [GO:0008186]	0.035622	9				0	1
			ncRNA processing [GO:0034470]	1.06602e-07	52							0	1
			RNA processing [GO:0006396]	9.37022e-07	62							0	1
			ribonucleoprotein complex biogenesis [GO:0022613]	1.03103e-06	57							0	1
			rRNA processing [GO:0006364]	1.16873e-06	42							0	1
			rRNA metabolic process [GO:0016072]	1.28343e-06	43							0	1
			maturation of 5.8S rRNA [GO:0000460]	2.14026e-05	19							0	1
			maturation of 5.8S rRNA from tricistronic rRNA transcript (SSU-rRNA, 5.8S rRNA, LSU-rRNA) [GO:0000466]	2.14026e-05	19							0	1
			ribosomal small subunit biogenesis [GO:0042274]	0.000736322	22							0	1
			RNA metabolic process [GO:0016070]	0.001458	98							0	1
			maturation of LSU-rRNA from tricistronic rRNA transcript (SSU-rRNA, 5.8S rRNA, LSU-rRNA) [GO:0000463]	0.007325	11							0	1
			maturation of SSU-rRNA [GO:0030490]	0.008544	18							0	1
			nucleic acid metabolic process [GO:0090304]	0.012757	109							0	1
			ribosomal large subunit biogenesis [GO:0042273]	0.02294	17							0	1
			maturation of LSU-rRNA [GO:0000470]	0.023012	11							0	1
			cleavage involved in rRNA processing [GO:0000469]	0.023099	14							0	1
			cellular component biogenesis [GO:0044085]	0.023427	83							0	1
			cellular component organization or biogenesis [GO:0071840]	0.036295	142							0	1
91	YOL145C	190	cytoplasmic translation [GO:0002181]	4.87984e-08	26	structural constituent of ribosome [GO:0003735]	9.99667e-06	26				0	1
						structural molecule activity [GO:0005198]	0.002805	29				0	1
92	YOR028C	210	vesicle organization [GO:0016050]	0.041511	19							0	1
93	YOR038C	628	ribonucleoprotein complex biogenesis [GO:0022613]	6.46996e-05	96							0	1
			ribosome biogenesis [GO:0042254]	0.000115316	83							0	1
			ncRNA metabolic process [GO:0034660]	0.001718	92							0	1
			RNA processing [GO:0006396]	0.011223	98							0	1
			RNA metabolic process [GO:0016070]	0.024433	189							0	1
			establishment of organelle localization [GO:0051656]	0.040407	26							0	1
94	YOR110W	441	single-organism metabolic process [GO:0044710]	0.001806	133	catalytic activity [GO:0003824]	0.003226	173				0	1
						oxidoreductase activity [GO:0016491]	0.046372	40				0	1
95	YOR140W	387	vesicle organization [GO:0016050]	0.019743	29							0	1
			secretion by cell [GO:0032940]	0.034402	15							0	1
			secretion [GO:0046903]	0.034402	15							0	1
96	YOR162C	385	mitotic cell cycle [GO:0000278]	0.01926	46							0	1
			ncRNA metabolic process [GO:0034660]	0.024408	59							0	1
			mitotic cell cycle process [GO:1903047]	0.035313	44							0	1
			cell cycle [GO:0007049]	0.036829	73							0	1
97	YOR229W	414	ribosome biogenesis [GO:0042254]	3.849e-48	128	poly(A) RNA binding [GO:0044822]	5.94589e-12	56				0	1
			ribonucleoprotein complex biogenesis [GO:0022613]	8.02301e-44	135	structural constituent of ribosome [GO:0003735]	4.9465e-10	48				0	1
			ncRNA metabolic process [GO:0034660]	2.88499e-33	122	structural molecule activity [GO:0005198]	4.80776e-06	55				0	1
			ncRNA processing [GO:0034470]	8.67964e-29	103	DNA-directed RNA polymerase activity [GO:0003899]	2.04451e-05	14				0	1
			rRNA processing [GO:0006364]	1.26343e-27	87	RNA polymerase activity [GO:0034062]	2.04451e-05	14				0	1
			rRNA metabolic process [GO:0016072]	6.88553e-27	88	snoRNA binding [GO:0030515]	2.93354e-05	12				0	1
			RNA processing [GO:0006396]	9.5269e-21	111	RNA binding [GO:0003723]	0.000173799	110				0	1
			ribosomal small subunit biogenesis [GO:0042274]	6.45071e-20	49	mRNA binding [GO:0003729]	0.001871	31				0	1
			cellular component biogenesis [GO:0044085]	1.65239e-18	161	RNA methyltransferase activity [GO:0008173]	0.007137	11				0	1
			ribosomal large subunit biogenesis [GO:0042273]	1.76943e-18	42							0	1
			maturation of SSU-rRNA [GO:0030490]	8.53396e-18	42							0	1
			maturation of SSU-rRNA from tricistronic rRNA transcript (SSU-rRNA, 5.8S rRNA, LSU-rRNA) [GO:0000462]	1.78792e-15	38							0	1
			cytoplasmic translation [GO:0002181]	6.8391e-15	49							0	1
			RNA metabolic process [GO:0016070]	9.92365e-14	168							0	1
			gene expression [GO:0010467]	5.35929e-12	208							0	1
			maturation of LSU-rRNA from tricistronic rRNA transcript (SSU-rRNA, 5.8S rRNA, LSU-rRNA) [GO:0000463]	2.12279e-09	20							0	1
			nucleobase-containing compound metabolic process [GO:0006139]	4.76639e-09	195							0	1
			maturation of 5.8S rRNA [GO:0000460]	2.50374e-08	27							0	1
			maturation of 5.8S rRNA from tricistronic rRNA transcript (SSU-rRNA, 5.8S rRNA, LSU-rRNA) [GO:0000466]	2.50374e-08	27							0	1
			maturation of LSU-rRNA [GO:0000470]	2.51917e-08	20							0	1
			organic cyclic compound metabolic process [GO:1901360]	9.20288e-08	200							0	1
			heterocycle metabolic process [GO:0046483]	9.54163e-08	196							0	1
			cellular aromatic compound metabolic process [GO:0006725]	1.05479e-07	196							0	1
			nucleic acid metabolic process [GO:0090304]	1.73986e-07	173							0	1
			cellular nitrogen compound metabolic process [GO:0034641]	2.53719e-07	237							0	1
			cleavage involved in rRNA processing [GO:0000469]	2.9676e-07	24							0	1
			ribosome assembly [GO:0042255]	3.28751e-07	23							0	1
			RNA phosphodiester bond hydrolysis [GO:0090501]	3.77741e-07	28							0	1
			RNA phosphodiester bond hydrolysis, endonucleolytic [GO:0090502]	6.89102e-07	21							0	1
			endonucleolytic cleavage involved in rRNA processing [GO:0000478]	3.78385e-06	19							0	1
			endonucleolytic cleavage of tricistronic rRNA transcript (SSU-rRNA, 5.8S rRNA, LSU-rRNA) [GO:0000479]	3.78385e-06	19							0	1
			nitrogen compound metabolic process [GO:0006807]	9.94536e-06	245							0	1
			nucleic acid phosphodiester bond hydrolysis [GO:0090305]	0.000146847	29							0	1
			ribonucleoprotein complex subunit organization [GO:0071826]	0.00022673	34							0	1
			ribosomal large subunit assembly [GO:0000027]	0.000438366	14							0	1
			ribonucleoprotein complex assembly [GO:0022618]	0.000685851	32							0	1
			cellular component organization or biogenesis [GO:0071840]	0.001371	212							0	1
			tRNA metabolic process [GO:0006399]	0.001807	33							0	1
			transcription from RNA polymerase I promoter [GO:0006360]	0.002851	17							0	1
			ncRNA transcription [GO:0098781]	0.002881	16							0	1
			tRNA transcription [GO:0009304]	0.004673	9							0	1
			tRNA transcription from RNA polymerase III promoter [GO:0042797]	0.004673	9							0	1
			endonucleolytic cleavage in 5'-ETS of tricistronic rRNA transcript (SSU-rRNA, 5.8S rRNA, LSU-rRNA) [GO:0000480]	0.019053	11							0	1
			cellular macromolecule metabolic process [GO:0044260]	0.024109	238							0	1
			transcription from RNA polymerase III promoter [GO:0006383]	0.032078	12							0	1
			endonucleolytic cleavage to generate mature 5'-end of SSU-rRNA from (SSU-rRNA, 5.8S rRNA, LSU-rRNA) [GO:0000472]	0.036482	11							0	1
			rRNA-containing ribonucleoprotein complex export from nucleus [GO:0071428]	0.038335	15							0	1
			macromolecule metabolic process [GO:0043170]	0.039884	244							0	1
			rRNA 5'-end processing [GO:0000967]	0.049496	11							0	1
			ncRNA 5'-end processing [GO:0034471]	0.049496	11							0	1
98	YOR230W	318	single-organism metabolic process [GO:0044710]	5.72931e-07	111	oxidoreductase activity [GO:0016491]	2.77103e-05	41				0	1
			oxidation-reduction process [GO:0055114]	7.95918e-07	51	glucose transmembrane transporter activity [GO:0005355]	0.000183628	11				0	1
			single-organism process [GO:0044699]	2.02335e-05	201	monosaccharide transmembrane transporter activity [GO:0015145]	0.000183628	11				0	1
			glucose import [GO:0046323]	0.000219148	12	hexose transmembrane transporter activity [GO:0015149]	0.000183628	11				0	1
			single-organism cellular process [GO:0044763]	0.000255176	188	fructose transmembrane transporter activity [GO:0005353]	0.000256532	8				0	1
			hexose transport [GO:0008645]	0.000425965	12	mannose transmembrane transporter activity [GO:0015578]	0.000256532	8				0	1
			monosaccharide transport [GO:0015749]	0.000425965	12	carbohydrate transmembrane transporter activity [GO:0015144]	0.000388244	12				0	1
			glucose transport [GO:0015758]	0.000425965	12	carbohydrate transporter activity [GO:1901476]	0.000388244	12				0	1
			small molecule metabolic process [GO:0044281]	0.000470141	68	sugar:proton symporter activity [GO:0005351]	0.000545133	11				0	1
			hexose transmembrane transport [GO:0035428]	0.000591088	11	cation:sugar symporter activity [GO:0005402]	0.000545133	11				0	1
			nucleotide metabolic process [GO:0009117]	0.002313	29	sugar transmembrane transporter activity [GO:0051119]	0.000761533	11				0	1
			carbohydrate transmembrane transport [GO:0034219]	0.002994	11	catalytic activity [GO:0003824]	0.001407	142				0	1
			nucleoside phosphate metabolic process [GO:0006753]	0.003657	29	solute:proton symporter activity [GO:0015295]	0.002583	11				0	1
			oxidoreduction coenzyme metabolic process [GO:0006733]	0.008143	17	solute:cation symporter activity [GO:0015294]	0.012145	11				0	1
			nucleobase-containing small molecule metabolic process [GO:0055086]	0.023203	29	symporter activity [GO:0015293]	0.044259	11				0	1
			carbohydrate transport [GO:0008643]	0.030208	12							0	1
99	YOR344C	443	oxidation-reduction process [GO:0055114]	3.78067e-05	55	oxidoreductase activity [GO:0016491]	8.32108e-06	45				0	1
			single-organism metabolic process [GO:0044710]	0.000149813	124	catalytic activity [GO:0003824]	0.000769584	157				0	1
			small molecule metabolic process [GO:0044281]	0.002114	78							0	1
			single-organism process [GO:0044699]	0.037455	233							0	1
100	YOR363C	246	ncRNA metabolic process [GO:0034660]	0.000632444	46	ATPase activity [GO:0016887]	0.018321	23				0	1
			ncRNA processing [GO:0034470]	0.038148	36							0	1
101	YOR380W	519	ncRNA metabolic process [GO:0034660]	2.29936e-24	125	DNA-directed RNA polymerase activity [GO:0003899]	0.000222975	14				0	1
			ribosome biogenesis [GO:0042254]	3.86821e-22	108	RNA polymerase activity [GO:0034062]	0.000222975	14				0	1
			ribonucleoprotein complex biogenesis [GO:0022613]	1.20692e-20	118	poly(A) RNA binding [GO:0044822]	0.000430653	47				0	1
			RNA processing [GO:0006396]	1.13605e-19	126							0	1
			ncRNA processing [GO:0034470]	2.49961e-19	102							0	1
			RNA metabolic process [GO:0016070]	1.48049e-16	207							0	1
			rRNA metabolic process [GO:0016072]	5.60879e-15	81							0	1
			rRNA processing [GO:0006364]	2.0164e-14	78							0	1
			maturation of SSU-rRNA [GO:0030490]	2.37791e-12	40							0	1
			nucleic acid metabolic process [GO:0090304]	8.39843e-12	222							0	1
			ribosomal small subunit biogenesis [GO:0042274]	6.23387e-11	43							0	1
			maturation of SSU-rRNA from tricistronic rRNA transcript (SSU-rRNA, 5.8S rRNA, LSU-rRNA) [GO:0000462]	1.10355e-09	35							0	1
			nucleobase-containing compound metabolic process [GO:0006139]	1.10993e-08	234							0	1
			cleavage involved in rRNA processing [GO:0000469]	2.56812e-08	28							0	1
			RNA phosphodiester bond hydrolysis [GO:0090501]	2.6127e-08	33							0	1
			tRNA metabolic process [GO:0006399]	3.67758e-08	47							0	1
			heterocycle metabolic process [GO:0046483]	4.96807e-08	238							0	1
			cellular aromatic compound metabolic process [GO:0006725]	1.08508e-07	237							0	1
			ribosomal large subunit biogenesis [GO:0042273]	1.38272e-07	33							0	1
			nucleic acid phosphodiester bond hydrolysis [GO:0090305]	1.55558e-07	38							0	1
			maturation of 5.8S rRNA [GO:0000460]	1.59606e-07	29							0	1
			maturation of 5.8S rRNA from tricistronic rRNA transcript (SSU-rRNA, 5.8S rRNA, LSU-rRNA) [GO:0000466]	1.59606e-07	29							0	1
			cellular component biogenesis [GO:0044085]	9.43781e-07	158							0	1
			organic cyclic compound metabolic process [GO:1901360]	1.22902e-06	238							0	1
			gene expression [GO:0010467]	3.94237e-06	231							0	1
			tRNA modification [GO:0006400]	3.17444e-05	24							0	1
			tRNA transcription [GO:0009304]	0.000188098	11							0	1
			tRNA transcription from RNA polymerase III promoter [GO:0042797]	0.000188098	11							0	1
			RNA surveillance [GO:0071025]	0.003587	13							0	1
			polyadenylation-dependent ncRNA catabolic process [GO:0043634]	0.004989	10							0	1
			nuclear ncRNA surveillance [GO:0071029]	0.004989	10							0	1
			nuclear polyadenylation-dependent ncRNA catabolic process [GO:0071046]	0.004989	10							0	1
			RNA phosphodiester bond hydrolysis, endonucleolytic [GO:0090502]	0.007071	18							0	1
			macromolecule metabolic process [GO:0043170]	0.007547	304							0	1
			nuclear RNA surveillance [GO:0071027]	0.007986	12							0	1
			tRNA processing [GO:0008033]	0.010051	27							0	1
			cellular component organization or biogenesis [GO:0071840]	0.010786	255							0	1
			ncRNA transcription [GO:0098781]	0.012214	17							0	1
			cellular macromolecule metabolic process [GO:0044260]	0.013455	294							0	1
			polyadenylation-dependent RNA catabolic process [GO:0043633]	0.015009	10							0	1
			nuclear mRNA surveillance [GO:0071028]	0.017721	11							0	1
			exonucleolytic trimming to generate mature 3'-end of 5.8S rRNA from tricistronic rRNA transcript (SSU-rRNA, 5.8S rRNA, LSU-rRNA) [GO:0000467]	0.017796	9							0	1
			rRNA catabolic process [GO:0016075]	0.017896	12							0	1
			mRNA catabolic process [GO:0006402]	0.018345	25							0	1
			maturation of LSU-rRNA [GO:0000470]	0.020877	15							0	1
			RNA catabolic process [GO:0006401]	0.023448	28							0	1
			rRNA 3'-end processing [GO:0031125]	0.024609	10							0	1
			cellular nitrogen compound metabolic process [GO:0034641]	0.024685	268							0	1
			maturation of LSU-rRNA from tricistronic rRNA transcript (SSU-rRNA, 5.8S rRNA, LSU-rRNA) [GO:0000463]	0.026339	14							0	1
			endonucleolytic cleavage involved in rRNA processing [GO:0000478]	0.02728	16							0	1
			endonucleolytic cleavage of tricistronic rRNA transcript (SSU-rRNA, 5.8S rRNA, LSU-rRNA) [GO:0000479]	0.02728	16							0	1
			exonucleolytic trimming involved in rRNA processing [GO:0000459]	0.031335	9							0	1
			nuclear polyadenylation-dependent rRNA catabolic process [GO:0071035]	0.031335	9							0	1
			nuclear-transcribed mRNA catabolic process [GO:0000956]	0.031704	24							0	1
			heterocycle catabolic process [GO:0046700]	0.032914	33							0	1
			mRNA metabolic process [GO:0016071]	0.034241	49							0	1
			U4 snRNA 3'-end processing [GO:0034475]	0.034263	8							0	1
			nuclear polyadenylation-dependent mRNA catabolic process [GO:0071042]	0.034263	8							0	1
			polyadenylation-dependent mRNA catabolic process [GO:0071047]	0.034263	8							0	1
			polyadenylation-dependent snoRNA 3'-end processing [GO:0071051]	0.034263	8							0	1
			cellular nitrogen compound catabolic process [GO:0044270]	0.041972	33							0	1
102	YPL007C	546	DNA-dependent DNA replication [GO:0006261]	3.23095e-08	38	mannosyltransferase activity [GO:0000030]	0.000432409	15				0	1
			DNA replication [GO:0006260]	8.33525e-08	40	transferase activity, transferring glycosyl groups [GO:0016757]	0.000905153	24				0	1
			response to stress [GO:0006950]	1.54849e-06	112	transferase activity, transferring hexosyl groups [GO:0016758]	0.001503	20				0	1
			carbohydrate derivative biosynthetic process [GO:1901137]	5.3043e-06	48	catalytic activity [GO:0003824]	0.001528	226				0	1
			cellular response to stress [GO:0033554]	8.10606e-06	100	dolichyl-phosphate-mannose-protein mannosyltransferase activity [GO:0004169]	0.042275	6				0	1
			carbohydrate derivative metabolic process [GO:1901135]	4.69828e-05	62							0	1
			response to endoplasmic reticulum stress [GO:0034976]	7.38266e-05	25							0	1
			glycoprotein metabolic process [GO:0009100]	0.000164752	24							0	1
			protein glycosylation [GO:0006486]	0.000220695	23							0	1
			macromolecule glycosylation [GO:0043413]	0.000220695	23							0	1
			glycosylation [GO:0070085]	0.000285154	23							0	1
			cellular response to DNA damage stimulus [GO:0006974]	0.000325054	57							0	1
			DNA repair [GO:0006281]	0.000361638	51							0	1
			single-organism process [GO:0044699]	0.000381699	333							0	1
			glycoprotein biosynthetic process [GO:0009101]	0.000469282	23							0	1
			response to stimulus [GO:0050896]	0.000767917	145							0	1
			protein O-linked glycosylation [GO:0006493]	0.001435	11							0	1
			double-strand break repair [GO:0006302]	0.002221	27							0	1
			recombinational repair [GO:0000725]	0.0023	21							0	1
			DNA strand elongation [GO:0022616]	0.002463	14							0	1
			single-organism cellular process [GO:0044763]	0.004747	310							0	1
			sister chromatid cohesion [GO:0007062]	0.007131	16							0	1
			double-strand break repair via homologous recombination [GO:0000724]	0.008829	19							0	1
			DNA-dependent DNA replication maintenance of fidelity [GO:0045005]	0.00903	10							0	1
			cellular response to stimulus [GO:0051716]	0.017004	125							0	1
			lagging strand elongation [GO:0006273]	0.018182	9							0	1
			DNA metabolic process [GO:0006259]	0.019643	73							0	1
			single-organism metabolic process [GO:0044710]	0.020174	157							0	1
			chromosome organization [GO:0051276]	0.022725	78							0	1
			mitotic sister chromatid cohesion [GO:0007064]	0.023761	13							0	1
			maintenance of DNA repeat elements [GO:0043570]	0.025182	10							0	1
			lipid biosynthetic process [GO:0008610]	0.026189	35							0	1
			ERAD pathway [GO:0036503]	0.02816	16							0	1
			cellular protein catabolic process [GO:0044257]	0.036067	42							0	1
			DNA strand elongation involved in DNA replication [GO:0006271]	0.038292	12							0	1
			single-organism biosynthetic process [GO:0044711]	0.043502	84							0	1
103	YPL042C	344	ribosome biogenesis [GO:0042254]	1.75789e-10	68	mRNA binding [GO:0003729]	0.003432	28	superpathway of histidine, purine, and pyrimidine biosynthesis	0.043621	9	0	1
			ribonucleoprotein complex biogenesis [GO:0022613]	2.26491e-09	74	poly(A) RNA binding [GO:0044822]	0.003766	36				0	1
			ncRNA processing [GO:0034470]	6.88491e-07	60	snoRNA binding [GO:0030515]	0.012414	9				0	1
			ncRNA metabolic process [GO:0034660]	7.19098e-07	69							0	1
			rRNA metabolic process [GO:0016072]	3.12197e-06	50							0	1
			rRNA processing [GO:0006364]	6.80606e-06	48							0	1
			cellular component biogenesis [GO:0044085]	0.000140433	111							0	1
			cellular component organization or biogenesis [GO:0071840]	0.000340031	188							0	1
			RNA processing [GO:0006396]	0.000343037	68							0	1
			ribosomal large subunit biogenesis [GO:0042273]	0.000882989	22							0	1
104	YPL075W	485	single-organism cellular localization [GO:1902580]	0.004063	47							0	1
			single-organism localization [GO:1902578]	0.014529	97							0	1
105	YPL133C	509	RNA processing [GO:0006396]	3.61419e-08	95							0	1
			ncRNA processing [GO:0034470]	1.93575e-07	74							0	1
			maturation of 5.8S rRNA [GO:0000460]	6.35916e-07	27							0	1
			maturation of 5.8S rRNA from tricistronic rRNA transcript (SSU-rRNA, 5.8S rRNA, LSU-rRNA) [GO:0000466]	6.35916e-07	27							0	1
			ncRNA metabolic process [GO:0034660]	8.84349e-07	84							0	1
			ribosome biogenesis [GO:0042254]	1.46179e-06	73							0	1
			rRNA processing [GO:0006364]	1.55499e-05	57							0	1
			ribonucleoprotein complex biogenesis [GO:0022613]	1.89389e-05	80							0	1
			rRNA metabolic process [GO:0016072]	2.96174e-05	58							0	1
			RNA metabolic process [GO:0016070]	3.45673e-05	161							0	1
			ribosomal large subunit biogenesis [GO:0042273]	0.002506	25							0	1
			cellular component biogenesis [GO:0044085]	0.002574	135							0	1
			cleavage involved in rRNA processing [GO:0000469]	0.003697	20							0	1
			maturation of LSU-rRNA from tricistronic rRNA transcript (SSU-rRNA, 5.8S rRNA, LSU-rRNA) [GO:0000463]	0.009209	14							0	1
			maturation of SSU-rRNA [GO:0030490]	0.017845	24							0	1
			ribosomal small subunit biogenesis [GO:0042274]	0.030764	27							0	1
			maturation of LSU-rRNA [GO:0000470]	0.038263	14							0	1
106	YPL139C	431	RNA processing [GO:0006396]	0.000204266	73							0	1
			ncRNA processing [GO:0034470]	0.000958543	56							0	1
			ncRNA metabolic process [GO:0034660]	0.005408	63							0	1
			maturation of 5.8S rRNA [GO:0000460]	0.027025	18							0	1
			maturation of 5.8S rRNA from tricistronic rRNA transcript (SSU-rRNA, 5.8S rRNA, LSU-rRNA) [GO:0000466]	0.027025	18							0	1
107	YPL177C	333	ribosome biogenesis [GO:0042254]	2.16296e-10	64							0	1
			ribonucleoprotein complex biogenesis [GO:0022613]	4.50179e-10	71							0	1
			ncRNA metabolic process [GO:0034660]	6.65667e-08	67							0	1
			ribosomal large subunit biogenesis [GO:0042273]	6.00332e-06	24							0	1
			RNA processing [GO:0006396]	9.64435e-05	65							0	1
			ncRNA processing [GO:0034470]	0.000216544	51							0	1
			cellular component biogenesis [GO:0044085]	0.000319881	102							0	1
			rRNA processing [GO:0006364]	0.000783447	41							0	1
			rRNA metabolic process [GO:0016072]	0.000917865	42							0	1
			tRNA transcription [GO:0009304]	0.00925	8							0	1
			tRNA transcription from RNA polymerase III promoter [GO:0042797]	0.00925	8							0	1
			RNA metabolic process [GO:0016070]	0.009547	110							0	1
			ribosome assembly [GO:0042255]	0.01333	15							0	1
			ribosomal large subunit assembly [GO:0000027]	0.014656	11							0	1
108	YPL202C	430	ribosome biogenesis [GO:0042254]	1.19051e-28	104	RNA methyltransferase activity [GO:0008173]	3.1313e-06	14				0	1
			ncRNA processing [GO:0034470]	4.68502e-28	102	mRNA binding [GO:0003729]	3.07522e-05	33				0	1
			ncRNA metabolic process [GO:0034660]	6.35026e-27	113	methyltransferase activity [GO:0008168]	0.000379584	20				0	1
			RNA processing [GO:0006396]	4.81682e-25	118	transferase activity, transferring one-carbon groups [GO:0016741]	0.002082	20				0	1
			rRNA processing [GO:0006364]	1.54148e-24	83	poly(A) RNA binding [GO:0044822]	0.002611	38				0	1
			ribonucleoprotein complex biogenesis [GO:0022613]	5.65736e-24	108	S-adenosylmethionine-dependent methyltransferase activity [GO:0008757]	0.006041	16				0	1
			rRNA metabolic process [GO:0016072]	7.15679e-24	84	ATP-dependent RNA helicase activity [GO:0004004]	0.031681	11				0	1
			maturation of 5.8S rRNA [GO:0000460]	9.89198e-18	37	RNA-dependent ATPase activity [GO:0008186]	0.031681	11				0	1
			maturation of 5.8S rRNA from tricistronic rRNA transcript (SSU-rRNA, 5.8S rRNA, LSU-rRNA) [GO:0000466]	9.89198e-18	37							0	1
			ribosomal small subunit biogenesis [GO:0042274]	1.78503e-15	44							0	1
			RNA metabolic process [GO:0016070]	1.42505e-14	170							0	1
			cleavage involved in rRNA processing [GO:0000469]	1.03085e-12	30							0	1
			maturation of SSU-rRNA [GO:0030490]	2.31124e-12	36							0	1
			RNA phosphodiester bond hydrolysis [GO:0090501]	3.83877e-11	33							0	1
			maturation of SSU-rRNA from tricistronic rRNA transcript (SSU-rRNA, 5.8S rRNA, LSU-rRNA) [GO:0000462]	3.55444e-10	32							0	1
			ribosomal large subunit biogenesis [GO:0042273]	1.44326e-09	32							0	1
			nucleic acid metabolic process [GO:0090304]	3.78273e-09	178							0	1
			cellular component biogenesis [GO:0044085]	8.89611e-09	138							0	1
			nucleic acid phosphodiester bond hydrolysis [GO:0090305]	1.83163e-08	35							0	1
			endonucleolytic cleavage involved in rRNA processing [GO:0000478]	4.58837e-07	20							0	1
			endonucleolytic cleavage of tricistronic rRNA transcript (SSU-rRNA, 5.8S rRNA, LSU-rRNA) [GO:0000479]	4.58837e-07	20							0	1
			endonucleolytic cleavage in ITS1 to separate SSU-rRNA from 5.8S rRNA and LSU-rRNA from tricistronic rRNA transcript (SSU-rRNA, 5.8S rRNA, LSU-rRNA) [GO:0000447]	7.01212e-07	18							0	1
			cellular aromatic compound metabolic process [GO:0006725]	9.05726e-07	193							0	1
			heterocycle metabolic process [GO:0046483]	1.64938e-06	192							0	1
			RNA phosphodiester bond hydrolysis, endonucleolytic [GO:0090502]	5.15964e-06	20							0	1
			endonucleolytic cleavage to generate mature 5'-end of SSU-rRNA from (SSU-rRNA, 5.8S rRNA, LSU-rRNA) [GO:0000472]	5.48083e-06	15							0	1
			organic cyclic compound metabolic process [GO:1901360]	6.15947e-06	194							0	1
			rRNA 5'-end processing [GO:0000967]	8.84471e-06	15							0	1
			ncRNA 5'-end processing [GO:0034471]	8.84471e-06	15							0	1
			nucleobase-containing compound metabolic process [GO:0006139]	1.29666e-05	184							0	1
			RNA 5'-end processing [GO:0000966]	1.40002e-05	15							0	1
			nuclear polyadenylation-dependent rRNA catabolic process [GO:0071035]	1.70719e-05	11							0	1
			endonucleolytic cleavage in 5'-ETS of tricistronic rRNA transcript (SSU-rRNA, 5.8S rRNA, LSU-rRNA) [GO:0000480]	2.35257e-05	14							0	1
			maturation of LSU-rRNA from tricistronic rRNA transcript (SSU-rRNA, 5.8S rRNA, LSU-rRNA) [GO:0000463]	2.69719e-05	16							0	1
			polyadenylation-dependent ncRNA catabolic process [GO:0043634]	3.57324e-05	11							0	1
			nuclear ncRNA surveillance [GO:0071029]	3.57324e-05	11							0	1
			nuclear polyadenylation-dependent ncRNA catabolic process [GO:0071046]	3.57324e-05	11							0	1
			nuclear RNA surveillance [GO:0071027]	6.20813e-05	13							0	1
			polyadenylation-dependent RNA catabolic process [GO:0043633]	0.000133197	11							0	1
			gene expression [GO:0010467]	0.000142419	185							0	1
			maturation of LSU-rRNA [GO:0000470]	0.000160241	16							0	1
			tRNA metabolic process [GO:0006399]	0.000169693	35							0	1
			RNA surveillance [GO:0071025]	0.000248153	13							0	1
			snoRNA processing [GO:0043144]	0.000318237	15							0	1
			nuclear-transcribed mRNA catabolic process [GO:0000956]	0.00050913	24							0	1
			cellular component organization or biogenesis [GO:0071840]	0.000773495	213							0	1
			mRNA catabolic process [GO:0006402]	0.001034	24							0	1
			snoRNA metabolic process [GO:0016074]	0.002226	16							0	1
			ncRNA catabolic process [GO:0034661]	0.004833	12							0	1
			polyadenylation-dependent snoRNA 3'-end processing [GO:0071051]	0.00613	8							0	1
			macromolecule methylation [GO:0043414]	0.010896	24							0	1
			RNA catabolic process [GO:0006401]	0.010992	25							0	1
			intracellular mRNA localization [GO:0008298]	0.011862	10							0	1
			rRNA catabolic process [GO:0016075]	0.013445	11							0	1
			nuclear mRNA surveillance [GO:0071028]	0.017758	10							0	1
			tRNA processing [GO:0008033]	0.02176	23							0	1
			methylation [GO:0032259]	0.026493	26							0	1
			nucleobase-containing compound catabolic process [GO:0034655]	0.03376	26							0	1
			exonucleolytic trimming to generate mature 3'-end of 5.8S rRNA from tricistronic rRNA transcript (SSU-rRNA, 5.8S rRNA, LSU-rRNA) [GO:0000467]	0.03499	8							0	1
			snoRNA 3'-end processing [GO:0031126]	0.037457	10							0	1
109	YPL248C	122	cytoplasmic translation [GO:0002181]	2.81909e-12	26	structural constituent of ribosome [GO:0003735]	2.9323e-09	26				0	1
			ribonucleoprotein complex biogenesis [GO:0022613]	2.7861e-07	36	structural molecule activity [GO:0005198]	4.43343e-09	32				0	1
			ribosome biogenesis [GO:0042254]	3.7791e-06	31							0	1
			ribonucleoprotein complex export from nucleus [GO:0071426]	0.003022	13							0	1
			ribonucleoprotein complex localization [GO:0071166]	0.003653	13							0	1
			nuclear export [GO:0051168]	0.005276	13							0	1
			translational elongation [GO:0006414]	0.014101	29							0	1
			amide biosynthetic process [GO:0043604]	0.01416	34							0	1
			rRNA-containing ribonucleoprotein complex export from nucleus [GO:0071428]	0.015679	9							0	1
			cellular component biogenesis [GO:0044085]	0.017034	46							0	1
			ribonucleoprotein complex subunit organization [GO:0071826]	0.021412	15							0	1
			translation [GO:0006412]	0.021566	33							0	1
			peptide biosynthetic process [GO:0043043]	0.024241	33							0	1
			RNA export from nucleus [GO:0006405]	0.049372	10							0	1
110	YPL254W	161	maturation of 5.8S rRNA [GO:0000460]	1.43662e-06	16	mRNA binding [GO:0003729]	0.023469	15				0	1
			maturation of 5.8S rRNA from tricistronic rRNA transcript (SSU-rRNA, 5.8S rRNA, LSU-rRNA) [GO:0000466]	1.43662e-06	16							0	1
			ncRNA metabolic process [GO:0034660]	4.54703e-06	39							0	1
			endonucleolytic cleavage in 5'-ETS of tricistronic rRNA transcript (SSU-rRNA, 5.8S rRNA, LSU-rRNA) [GO:0000480]	1.49308e-05	10							0	1
			ribosome biogenesis [GO:0042254]	1.69884e-05	34							0	1
			maturation of SSU-rRNA from tricistronic rRNA transcript (SSU-rRNA, 5.8S rRNA, LSU-rRNA) [GO:0000462]	2.34767e-05	16							0	1
			endonucleolytic cleavage to generate mature 5'-end of SSU-rRNA from (SSU-rRNA, 5.8S rRNA, LSU-rRNA) [GO:0000472]	2.83933e-05	10							0	1
			endonucleolytic cleavage in ITS1 to separate SSU-rRNA from 5.8S rRNA and LSU-rRNA from tricistronic rRNA transcript (SSU-rRNA, 5.8S rRNA, LSU-rRNA) [GO:0000447]	3.78223e-05	11							0	1
			ncRNA processing [GO:0034470]	3.79601e-05	33							0	1
			rRNA 5'-end processing [GO:0000967]	3.84844e-05	10							0	1
			ncRNA 5'-end processing [GO:0034471]	3.84844e-05	10							0	1
			RNA 5'-end processing [GO:0000966]	5.16355e-05	10							0	1
			maturation of SSU-rRNA [GO:0030490]	7.69945e-05	16							0	1
			ribonucleoprotein complex biogenesis [GO:0022613]	0.000165804	36							0	1
			rRNA processing [GO:0006364]	0.000179511	27							0	1
			ribosomal small subunit biogenesis [GO:0042274]	0.00027931	17							0	1
			endonucleolytic cleavage involved in rRNA processing [GO:0000478]	0.000342418	11							0	1
			endonucleolytic cleavage of tricistronic rRNA transcript (SSU-rRNA, 5.8S rRNA, LSU-rRNA) [GO:0000479]	0.000342418	11							0	1
			rRNA metabolic process [GO:0016072]	0.000439966	27							0	1
			RNA metabolic process [GO:0016070]	0.000642362	64							0	1
			RNA phosphodiester bond hydrolysis, endonucleolytic [GO:0090502]	0.001224	11							0	1
			RNA processing [GO:0006396]	0.001515	37							0	1
			cleavage involved in rRNA processing [GO:0000469]	0.001669	12							0	1
			RNA phosphodiester bond hydrolysis [GO:0090501]	0.045156	12							0	1
			nucleic acid phosphodiester bond hydrolysis [GO:0090305]	0.046335	14							0	1
111	YPR052C	377							glucose fermentation	0.0377	9	0	1
112	YPR065W	309	ribonucleoprotein complex biogenesis [GO:0022613]	0.015751	52							0	1
113	YPR086W	784	ribonucleoprotein complex biogenesis [GO:0022613]	4.04652e-07	117							0	1
			RNA processing [GO:0006396]	3.41272e-06	126							0	1
			ribosome biogenesis [GO:0042254]	1.14763e-05	98							0	1
			ncRNA metabolic process [GO:0034660]	0.000119759	110							0	1
			ribosomal large subunit biogenesis [GO:0042273]	0.001715	33							0	1
			cellular component biogenesis [GO:0044085]	0.003856	197							0	1
			ncRNA processing [GO:0034470]	0.005207	88							0	1
			mRNA metabolic process [GO:0016071]	0.008406	66							0	1
			RNA splicing, via transesterification reactions [GO:0000375]	0.043391	33							0	1
114	YPR104C	256	protein glycosylation [GO:0006486]	0.00776	14	protein heterodimerization activity [GO:0046982]	0.000578897	10	dolichyl phosphate D-mannose biosynthesis	0.024088	3	0	1
			macromolecule glycosylation [GO:0043413]	0.00776	14							0	1
			glycosylation [GO:0070085]	0.009063	14							0	1
			glycoprotein biosynthetic process [GO:0009101]	0.012278	14							0	1
			glycoprotein metabolic process [GO:0009100]	0.016474	14							0	1
			chromosome organization [GO:0051276]	0.036125	44							0	1
			chromatin assembly or disassembly [GO:0006333]	0.040434	12							0	1
115	YPR133C	795	ribosome biogenesis [GO:0042254]	2.26257e-38	165	poly(A) RNA binding [GO:0044822]	7.40243e-24	101				0	1
			ribonucleoprotein complex biogenesis [GO:0022613]	3.09475e-36	181	mRNA binding [GO:0003729]	7.33578e-12	63				0	1
			ncRNA metabolic process [GO:0034660]	2.99833e-30	172	structural constituent of ribosome [GO:0003735]	2.88443e-08	66				0	1
			ncRNA processing [GO:0034470]	1.34183e-24	141	RNA binding [GO:0003723]	9.11992e-06	189				0	1
			rRNA processing [GO:0006364]	3.97397e-24	117	structural molecule activity [GO:0005198]	4.09591e-05	82				0	1
			rRNA metabolic process [GO:0016072]	4.60743e-24	120	DNA-directed RNA polymerase activity [GO:0003899]	0.00020352	17				0	1
			ribosomal large subunit biogenesis [GO:0042273]	9.16696e-21	58	RNA polymerase activity [GO:0034062]	0.00020352	17				0	1
			RNA processing [GO:0006396]	4.00831e-20	166	ATP-dependent RNA helicase activity [GO:0004004]	0.002443	17				0	1
			maturation of 5.8S rRNA [GO:0000460]	1.02607e-16	47	RNA-dependent ATPase activity [GO:0008186]	0.002443	17				0	1
			maturation of 5.8S rRNA from tricistronic rRNA transcript (SSU-rRNA, 5.8S rRNA, LSU-rRNA) [GO:0000466]	1.02607e-16	47	snoRNA binding [GO:0030515]	0.00398	13				0	1
			cytoplasmic translation [GO:0002181]	1.84501e-15	69	RNA helicase activity [GO:0003724]	0.008506	17				0	1
			RNA metabolic process [GO:0016070]	1.01505e-13	276	heterocyclic compound binding [GO:1901363]	0.009247	333				0	1
			cellular component biogenesis [GO:0044085]	1.10856e-12	241	organic cyclic compound binding [GO:0097159]	0.016061	333				0	1
			maturation of LSU-rRNA [GO:0000470]	2.53124e-12	30	ATP-dependent helicase activity [GO:0008026]	0.047745	19				0	1
			maturation of LSU-rRNA from tricistronic rRNA transcript (SSU-rRNA, 5.8S rRNA, LSU-rRNA) [GO:0000463]	5.74911e-12	28	purine NTP-dependent helicase activity [GO:0070035]	0.047745	19				0	1
			cleavage involved in rRNA processing [GO:0000469]	1.75374e-11	38							0	1
			maturation of SSU-rRNA from tricistronic rRNA transcript (SSU-rRNA, 5.8S rRNA, LSU-rRNA) [GO:0000462]	3.97672e-11	45							0	1
			maturation of SSU-rRNA [GO:0030490]	5.30506e-11	47							0	1
			ribosomal small subunit biogenesis [GO:0042274]	1.07574e-10	53							0	1
			RNA phosphodiester bond hydrolysis [GO:0090501]	7.41093e-10	43							0	1
			nucleic acid metabolic process [GO:0090304]	1.23779e-08	299							0	1
			nucleic acid phosphodiester bond hydrolysis [GO:0090305]	1.23795e-07	48							0	1
			ribosome assembly [GO:0042255]	3.75266e-07	31							0	1
			gene expression [GO:0010467]	7.17268e-07	333							0	1
			endonucleolytic cleavage involved in rRNA processing [GO:0000478]	1.19e-06	26							0	1
			endonucleolytic cleavage of tricistronic rRNA transcript (SSU-rRNA, 5.8S rRNA, LSU-rRNA) [GO:0000479]	1.19e-06	26							0	1
			nucleobase-containing compound metabolic process [GO:0006139]	2.03204e-06	322							0	1
			RNA phosphodiester bond hydrolysis, endonucleolytic [GO:0090502]	5.01604e-06	27							0	1
			tRNA metabolic process [GO:0006399]	9.98352e-06	55							0	1
			organic cyclic compound metabolic process [GO:1901360]	1.30654e-05	335							0	1
			cellular aromatic compound metabolic process [GO:0006725]	1.97338e-05	327							0	1
			ribosomal large subunit assembly [GO:0000027]	2.91328e-05	20							0	1
			heterocycle metabolic process [GO:0046483]	4.57378e-05	325							0	1
			ribonucleoprotein complex subunit organization [GO:0071826]	6.01881e-05	52							0	1
			ribonucleoprotein complex assembly [GO:0022618]	0.000198861	49							0	1
			snRNA metabolic process [GO:0016073]	0.000566996	16							0	1
			rRNA 5'-end processing [GO:0000967]	0.001202	17							0	1
			ncRNA 5'-end processing [GO:0034471]	0.001202	17							0	1
			RNA 5'-end processing [GO:0000966]	0.001972	17							0	1
			rRNA-containing ribonucleoprotein complex export from nucleus [GO:0071428]	0.00299	23							0	1
			endonucleolytic cleavage in ITS1 to separate SSU-rRNA from 5.8S rRNA and LSU-rRNA from tricistronic rRNA transcript (SSU-rRNA, 5.8S rRNA, LSU-rRNA) [GO:0000447]	0.003165	19							0	1
			nucleocytoplasmic transport [GO:0006913]	0.004308	45							0	1
			endonucleolytic cleavage to generate mature 5'-end of SSU-rRNA from (SSU-rRNA, 5.8S rRNA, LSU-rRNA) [GO:0000472]	0.004743	16							0	1
			nuclear transport [GO:0051169]	0.005104	45							0	1
			U4 snRNA 3'-end processing [GO:0034475]	0.006126	10							0	1
			cellular component organization or biogenesis [GO:0071840]	0.008666	371							0	1
			polyadenylation-dependent ncRNA catabolic process [GO:0043634]	0.025882	11							0	1
			nuclear ncRNA surveillance [GO:0071029]	0.025882	11							0	1
			nuclear polyadenylation-dependent ncRNA catabolic process [GO:0071046]	0.025882	11							0	1
			nuclear export [GO:0051168]	0.034398	34							0	1
			cellular macromolecule metabolic process [GO:0044260]	0.039134	427							0	1
			nitrogen compound metabolic process [GO:0006807]	0.041543	415							0	1
			snRNA processing [GO:0016180]	0.048304	11							0	1
116	YPR199C	608	oxidation-reduction process [GO:0055114]	0.020075	62	catalytic activity [GO:0003824]	0.009721	211				1	1
			sulfur compound metabolic process [GO:0006790]	0.041351	25							1	1
117	YBL008W	143	ribosome biogenesis [GO:0042254]	1.7702e-15	46							1	1
			ribonucleoprotein complex biogenesis [GO:0022613]	9.34416e-14	48							1	1
			ncRNA metabolic process [GO:0034660]	1.25104e-10	44							1	1
			cellular component biogenesis [GO:0044085]	5.04064e-09	64							1	1
			ncRNA processing [GO:0034470]	1.85616e-07	35							1	1
			rRNA metabolic process [GO:0016072]	1.52436e-05	28							1	1
			rRNA processing [GO:0006364]	2.69608e-05	27							1	1
			maturation of 5.8S rRNA [GO:0000460]	4.04969e-05	14							1	1
			maturation of 5.8S rRNA from tricistronic rRNA transcript (SSU-rRNA, 5.8S rRNA, LSU-rRNA) [GO:0000466]	4.04969e-05	14							1	1
			ribosomal subunit export from nucleus [GO:0000054]	0.000347531	10							1	1
			establishment of ribosome localization [GO:0033753]	0.000347531	10							1	1
			ribosome localization [GO:0033750]	0.000428288	10							1	1
			RNA processing [GO:0006396]	0.000470224	36							1	1
			RNA metabolic process [GO:0016070]	0.000684971	60							1	1
			ribosomal large subunit biogenesis [GO:0042273]	0.000794643	14							1	1
			ribosomal small subunit biogenesis [GO:0042274]	0.003082	15							1	1
			maturation of SSU-rRNA from tricistronic rRNA transcript (SSU-rRNA, 5.8S rRNA, LSU-rRNA) [GO:0000462]	0.003185	13							1	1
			rRNA-containing ribonucleoprotein complex export from nucleus [GO:0071428]	0.005105	10							1	1
			maturation of SSU-rRNA [GO:0030490]	0.008069	13							1	1
			cellular component organization or biogenesis [GO:0071840]	0.010228	83							1	1
			ribosome assembly [GO:0042255]	0.02053	10							1	1
			ribosomal small subunit export from nucleus [GO:0000056]	0.02871	5							1	1
			cleavage involved in rRNA processing [GO:0000469]	0.042483	10							1	1
118	YBL054W	84	cytoplasmic translation [GO:0002181]	0.001739	13	structural constituent of ribosome [GO:0003735]	0.01015	13				1	1
119	YBL103C	379	ribosome biogenesis [GO:0042254]	2.24867e-21	89	structural constituent of ribosome [GO:0003735]	2.06093e-11	48				1	1
			ribonucleoprotein complex biogenesis [GO:0022613]	6.3774e-21	98	structural molecule activity [GO:0005198]	3.41612e-11	62				1	1
			cytoplasmic translation [GO:0002181]	4.00858e-14	46	poly(A) RNA binding [GO:0044822]	7.01196e-07	45				1	1
			rRNA metabolic process [GO:0016072]	9.55625e-13	64							1	1
			rRNA processing [GO:0006364]	1.78512e-12	62							1	1
			ncRNA metabolic process [GO:0034660]	5.12675e-12	83							1	1
			ribosomal large subunit biogenesis [GO:0042273]	1.80331e-11	33							1	1
			ncRNA processing [GO:0034470]	1.53711e-10	70							1	1
			RNA processing [GO:0006396]	4.92673e-08	81							1	1
			gene expression [GO:0010467]	5.87056e-07	180							1	1
			ribosomal small subunit biogenesis [GO:0042274]	4.69393e-06	30							1	1
			maturation of SSU-rRNA from tricistronic rRNA transcript (SSU-rRNA, 5.8S rRNA, LSU-rRNA) [GO:0000462]	1.08805e-05	25							1	1
			maturation of SSU-rRNA [GO:0030490]	1.31099e-05	26							1	1
			cellular component biogenesis [GO:0044085]	1.47306e-05	120							1	1
			RNA metabolic process [GO:0016070]	4.00398e-05	134							1	1
			nitrogen compound metabolic process [GO:0006807]	4.42967e-05	225							1	1
			nuclear export [GO:0051168]	9.78063e-05	26							1	1
			ribonucleoprotein complex export from nucleus [GO:0071426]	0.000154002	25							1	1
			nuclear transport [GO:0051169]	0.000189477	31							1	1
			ribonucleoprotein complex localization [GO:0071166]	0.000216813	25							1	1
			maturation of LSU-rRNA [GO:0000470]	0.000369793	15							1	1
			organonitrogen compound biosynthetic process [GO:1901566]	0.000520154	105							1	1
			translation [GO:0006412]	0.000582885	79							1	1
			nucleocytoplasmic transport [GO:0006913]	0.000597574	30							1	1
			peptide biosynthetic process [GO:0043043]	0.000734293	79							1	1
			ribosomal large subunit assembly [GO:0000027]	0.001275	13							1	1
			peptide metabolic process [GO:0006518]	0.001969	80							1	1
			amide biosynthetic process [GO:0043604]	0.002013	79							1	1
			cellular nitrogen compound metabolic process [GO:0034641]	0.003036	206							1	1
			ribonucleoprotein complex subunit organization [GO:0071826]	0.003729	30							1	1
			ribonucleoprotein complex assembly [GO:0022618]	0.003788	29							1	1
			ribosome assembly [GO:0042255]	0.003984	17							1	1
			nucleic acid metabolic process [GO:0090304]	0.005088	146							1	1
			cellular amide metabolic process [GO:0043603]	0.005203	81							1	1
			RNA export from nucleus [GO:0006405]	0.005405	19							1	1
			nucleobase-containing compound metabolic process [GO:0006139]	0.012494	160							1	1
			RNA transport [GO:0050658]	0.02431	22							1	1
			establishment of RNA localization [GO:0051236]	0.02431	22							1	1
			organonitrogen compound metabolic process [GO:1901564]	0.026545	115							1	1
			cellular aromatic compound metabolic process [GO:0006725]	0.029556	163							1	1
			maturation of LSU-rRNA from tricistronic rRNA transcript (SSU-rRNA, 5.8S rRNA, LSU-rRNA) [GO:0000463]	0.029749	12							1	1
			nucleic acid transport [GO:0050657]	0.031573	22							1	1
			heterocycle metabolic process [GO:0046483]	0.046421	162							1	1
120	YBR049C	615	ribosome biogenesis [GO:0042254]	4.46476e-32	134	poly(A) RNA binding [GO:0044822]	8.0792e-12	67				1	1
			ribonucleoprotein complex biogenesis [GO:0022613]	2.68699e-31	148	structural molecule activity [GO:0005198]	4.59216e-06	68				1	1
			ncRNA metabolic process [GO:0034660]	2.33633e-25	139	structural constituent of ribosome [GO:0003735]	4.86342e-06	50				1	1
			ribosomal large subunit biogenesis [GO:0042273]	8.33472e-24	55	snoRNA binding [GO:0030515]	0.001	12				1	1
			ncRNA processing [GO:0034470]	2.8768e-22	117	RNA methyltransferase activity [GO:0008173]	0.003513	13				1	1
			rRNA metabolic process [GO:0016072]	3.43389e-19	96	RNA helicase activity [GO:0003724]	0.003821	15				1	1
			rRNA processing [GO:0006364]	7.75807e-19	93	mRNA binding [GO:0003729]	0.004413	37				1	1
			RNA processing [GO:0006396]	3.88982e-17	134	ATP-dependent RNA helicase activity [GO:0004004]	0.007977	14				1	1
			maturation of LSU-rRNA [GO:0000470]	3.30812e-13	28	RNA-dependent ATPase activity [GO:0008186]	0.007977	14				1	1
			maturation of 5.8S rRNA [GO:0000460]	6.02094e-13	38	RNA binding [GO:0003723]	0.023679	133				1	1
			maturation of 5.8S rRNA from tricistronic rRNA transcript (SSU-rRNA, 5.8S rRNA, LSU-rRNA) [GO:0000466]	6.02094e-13	38	methyltransferase activity [GO:0008168]	0.043253	21				1	1
			maturation of LSU-rRNA from tricistronic rRNA transcript (SSU-rRNA, 5.8S rRNA, LSU-rRNA) [GO:0000463]	1.39834e-12	26							1	1
			ribosomal small subunit biogenesis [GO:0042274]	5.866e-12	48							1	1
			cellular component biogenesis [GO:0044085]	6.70882e-12	195							1	1
			cytoplasmic translation [GO:0002181]	1.31609e-10	53							1	1
			maturation of SSU-rRNA [GO:0030490]	4.69342e-10	40							1	1
			maturation of SSU-rRNA from tricistronic rRNA transcript (SSU-rRNA, 5.8S rRNA, LSU-rRNA) [GO:0000462]	7.03278e-10	38							1	1
			RNA metabolic process [GO:0016070]	8.30273e-09	210							1	1
			cleavage involved in rRNA processing [GO:0000469]	1.80087e-07	29							1	1
			endonucleolytic cleavage involved in rRNA processing [GO:0000478]	9.86646e-06	22							1	1
			endonucleolytic cleavage of tricistronic rRNA transcript (SSU-rRNA, 5.8S rRNA, LSU-rRNA) [GO:0000479]	9.86646e-06	22							1	1
			ribosome assembly [GO:0042255]	2.24145e-05	25							1	1
			ribonucleoprotein complex subunit organization [GO:0071826]	2.31362e-05	45							1	1
			nucleic acid metabolic process [GO:0090304]	2.98348e-05	228							1	1
			nucleobase-containing compound metabolic process [GO:0006139]	7.95901e-05	251							1	1
			organic cyclic compound metabolic process [GO:1901360]	0.000126427	263							1	1
			RNA phosphodiester bond hydrolysis, endonucleolytic [GO:0090502]	0.000128117	22							1	1
			RNA phosphodiester bond hydrolysis [GO:0090501]	0.000131981	30							1	1
			ribosomal large subunit assembly [GO:0000027]	0.000173647	17							1	1
			cellular aromatic compound metabolic process [GO:0006725]	0.000267213	256							1	1
			ribonucleoprotein complex assembly [GO:0022618]	0.000382766	41							1	1
			heterocycle metabolic process [GO:0046483]	0.000399434	255							1	1
			tRNA metabolic process [GO:0006399]	0.000651197	43							1	1
			rRNA 5'-end processing [GO:0000967]	0.001548	15							1	1
			ncRNA 5'-end processing [GO:0034471]	0.001548	15							1	1
			nucleic acid phosphodiester bond hydrolysis [GO:0090305]	0.001886	34							1	1
			RNA 5'-end processing [GO:0000966]	0.002377	15							1	1
			gene expression [GO:0010467]	0.002504	251							1	1
			tRNA modification [GO:0006400]	0.002737	23							1	1
			cellular component organization or biogenesis [GO:0071840]	0.004049	295							1	1
			endonucleolytic cleavage to generate mature 5'-end of SSU-rRNA from (SSU-rRNA, 5.8S rRNA, LSU-rRNA) [GO:0000472]	0.007007	14							1	1
			endonucleolytic cleavage in ITS1 to separate SSU-rRNA from 5.8S rRNA and LSU-rRNA from tricistronic rRNA transcript (SSU-rRNA, 5.8S rRNA, LSU-rRNA) [GO:0000447]	0.011217	16							1	1
			rRNA-containing ribonucleoprotein complex export from nucleus [GO:0071428]	0.014928	19							1	1
			endonucleolytic cleavage in 5'-ETS of tricistronic rRNA transcript (SSU-rRNA, 5.8S rRNA, LSU-rRNA) [GO:0000480]	0.02058	13							1	1
121	YBR081C	549	ribosome biogenesis [GO:0042254]	2.05121e-49	149	ATP-dependent RNA helicase activity [GO:0004004]	8.62394e-08	19				1	1
			ribonucleoprotein complex biogenesis [GO:0022613]	1.34198e-44	158	RNA-dependent ATPase activity [GO:0008186]	8.62394e-08	19				1	1
			rRNA processing [GO:0006364]	1.14625e-35	111	RNA helicase activity [GO:0003724]	4.39906e-07	19				1	1
			ncRNA metabolic process [GO:0034660]	2.10756e-35	146	poly(A) RNA binding [GO:0044822]	9.17881e-07	55				1	1
			rRNA metabolic process [GO:0016072]	1.91136e-34	112	mRNA binding [GO:0003729]	2.46209e-06	42				1	1
			ncRNA processing [GO:0034470]	1.34295e-33	127	ATP-dependent helicase activity [GO:0008026]	3.29572e-06	21				1	1
			ribosomal large subunit biogenesis [GO:0042273]	2.46459e-28	57	purine NTP-dependent helicase activity [GO:0070035]	3.29572e-06	21				1	1
			RNA processing [GO:0006396]	1.29575e-24	139	snoRNA binding [GO:0030515]	4.30279e-05	13				1	1
			ribosomal small subunit biogenesis [GO:0042274]	5.35977e-17	52	small molecule binding [GO:0036094]	5.84341e-05	125				1	1
			RNA metabolic process [GO:0016070]	1.29484e-16	215	nucleotide binding [GO:0000166]	5.89827e-05	123				1	1
			maturation of 5.8S rRNA [GO:0000460]	2.07355e-16	40	nucleoside phosphate binding [GO:1901265]	5.89827e-05	123				1	1
			maturation of 5.8S rRNA from tricistronic rRNA transcript (SSU-rRNA, 5.8S rRNA, LSU-rRNA) [GO:0000466]	2.07355e-16	40	rRNA methyltransferase activity [GO:0008649]	0.000244483	9				1	1
			maturation of LSU-rRNA [GO:0000470]	1.27831e-15	29	pyrophosphatase activity [GO:0016462]	0.000397705	61				1	1
			cellular component biogenesis [GO:0044085]	2.44329e-15	189	hydrolase activity, acting on acid anhydrides [GO:0016817]	0.000397705	61				1	1
			maturation of LSU-rRNA from tricistronic rRNA transcript (SSU-rRNA, 5.8S rRNA, LSU-rRNA) [GO:0000463]	6.04001e-15	27	hydrolase activity, acting on acid anhydrides, in phosphorus-containing anhydrides [GO:0016818]	0.000397705	61				1	1
			maturation of SSU-rRNA from tricistronic rRNA transcript (SSU-rRNA, 5.8S rRNA, LSU-rRNA) [GO:0000462]	1.03939e-14	42	nucleoside-triphosphatase activity [GO:0017111]	0.000650007	58				1	1
			maturation of SSU-rRNA [GO:0030490]	4.95856e-14	43	carbohydrate derivative binding [GO:0097367]	0.000987443	104				1	1
			cleavage involved in rRNA processing [GO:0000469]	2.65043e-10	31	ribonucleoside binding [GO:0032549]	0.001632	101				1	1
			nucleic acid metabolic process [GO:0090304]	7.20191e-10	225	RNA methyltransferase activity [GO:0008173]	0.00165	13				1	1
			RNA phosphodiester bond hydrolysis [GO:0090501]	1.92337e-08	34	ATPase activity [GO:0016887]	0.001652	42				1	1
			nucleobase-containing compound metabolic process [GO:0006139]	3.64578e-08	242	nucleoside binding [GO:0001882]	0.001739	101				1	1
			organic cyclic compound metabolic process [GO:1901360]	2.09583e-07	251	purine nucleotide binding [GO:0017076]	0.001978	101				1	1
			heterocycle metabolic process [GO:0046483]	3.49867e-07	245	ribonucleotide binding [GO:0032553]	0.001985	102				1	1
			cellular aromatic compound metabolic process [GO:0006725]	3.91688e-07	245	purine nucleoside binding [GO:0001883]	0.00254	100				1	1
			nucleic acid phosphodiester bond hydrolysis [GO:0090305]	6.79533e-07	38	purine ribonucleoside binding [GO:0032550]	0.00254	100				1	1
			RNA phosphodiester bond hydrolysis, endonucleolytic [GO:0090502]	2.88901e-06	23	purine ribonucleoside triphosphate binding [GO:0035639]	0.00254	100				1	1
			endonucleolytic cleavage involved in rRNA processing [GO:0000478]	9.29801e-06	21	purine ribonucleotide binding [GO:0032555]	0.002703	100				1	1
			endonucleolytic cleavage of tricistronic rRNA transcript (SSU-rRNA, 5.8S rRNA, LSU-rRNA) [GO:0000479]	9.29801e-06	21	organic cyclic compound binding [GO:0097159]	0.003197	239				1	1
			cellular component organization or biogenesis [GO:0071840]	3.0439e-05	278	heterocyclic compound binding [GO:1901363]	0.003327	238				1	1
			gene expression [GO:0010467]	3.69501e-05	237	helicase activity [GO:0004386]	0.00799	24				1	1
			ribosome assembly [GO:0042255]	7.73381e-05	23	ATPase activity, coupled [GO:0042623]	0.009653	32				1	1
			ribosomal large subunit assembly [GO:0000027]	0.00028229	16	RNA binding [GO:0003723]	0.013375	127				1	1
			ribonucleoprotein complex subunit organization [GO:0071826]	0.000297438	40							1	1
			RNA secondary structure unwinding [GO:0010501]	0.000356158	13							1	1
			rRNA 5'-end processing [GO:0000967]	0.000385738	15							1	1
			ncRNA 5'-end processing [GO:0034471]	0.000385738	15							1	1
			endonucleolytic cleavage in ITS1 to separate SSU-rRNA from 5.8S rRNA and LSU-rRNA from tricistronic rRNA transcript (SSU-rRNA, 5.8S rRNA, LSU-rRNA) [GO:0000447]	0.00043175	17							1	1
			RNA 5'-end processing [GO:0000966]	0.000598169	15							1	1
			nucleocytoplasmic transport [GO:0006913]	0.000870154	37							1	1
			nuclear transport [GO:0051169]	0.001012	37							1	1
			endonucleolytic cleavage to generate mature 5'-end of SSU-rRNA from (SSU-rRNA, 5.8S rRNA, LSU-rRNA) [GO:0000472]	0.001943	14							1	1
			ribonucleoprotein complex assembly [GO:0022618]	0.005312	36							1	1
			endonucleolytic cleavage in 5'-ETS of tricistronic rRNA transcript (SSU-rRNA, 5.8S rRNA, LSU-rRNA) [GO:0000480]	0.006285	13							1	1
			ribosomal subunit export from nucleus [GO:0000054]	0.028795	15							1	1
			establishment of ribosome localization [GO:0033753]	0.028795	15							1	1
			ribosome localization [GO:0033750]	0.038281	15							1	1
122	YBR112C	183	cytoplasmic translation [GO:0002181]	1.12563e-24	43	structural constituent of ribosome [GO:0003735]	3.84826e-18	41				1	1
			ribonucleoprotein complex biogenesis [GO:0022613]	2.71739e-09	49	structural molecule activity [GO:0005198]	9.91552e-14	45				1	1
			ribosome biogenesis [GO:0042254]	1.72991e-08	43	poly(A) RNA binding [GO:0044822]	8.99939e-07	30				1	1
			translation [GO:0006412]	2.65465e-07	54	RNA binding [GO:0003723]	0.031284	55				1	1
			peptide biosynthetic process [GO:0043043]	3.26676e-07	54							1	1
			amide biosynthetic process [GO:0043604]	8.14677e-07	54							1	1
			peptide metabolic process [GO:0006518]	1.54443e-06	54							1	1
			ribosomal small subunit biogenesis [GO:0042274]	3.63844e-06	21							1	1
			cellular amide metabolic process [GO:0043603]	6.96132e-06	54							1	1
			translational elongation [GO:0006414]	1.46807e-05	44							1	1
			organonitrogen compound biosynthetic process [GO:1901566]	6.42894e-05	63							1	1
			ribosome assembly [GO:0042255]	7.47103e-05	14							1	1
			ncRNA metabolic process [GO:0034660]	0.000347766	40							1	1
			ribonucleoprotein complex assembly [GO:0022618]	0.001141	20							1	1
			ribonucleoprotein complex subunit organization [GO:0071826]	0.002741	20							1	1
			maturation of SSU-rRNA [GO:0030490]	0.005751	15							1	1
			cellular component biogenesis [GO:0044085]	0.006734	63							1	1
			ribosomal large subunit biogenesis [GO:0042273]	0.020127	14							1	1
			ribosomal small subunit assembly [GO:0000028]	0.032032	7							1	1
			ncRNA processing [GO:0034470]	0.032223	31							1	1
			organonitrogen compound metabolic process [GO:1901564]	0.04151	64							1	1
			gene expression [GO:0010467]	0.041953	88							1	1
123	YBR240C	178	single-organism metabolic process [GO:0044710]	0.032508	60	catalytic activity [GO:0003824]	0.00119	83				1	1
124	YCR065W	142	protein glycosylation [GO:0006486]	0.003592	11	transferase activity, transferring hexosyl groups [GO:0016758]	0.000236545	11				1	1
			macromolecule glycosylation [GO:0043413]	0.003592	11	transferase activity, transferring glycosyl groups [GO:0016757]	0.004523	11				1	1
			glycosylation [GO:0070085]	0.004082	11	dolichyl-phosphate-mannose-protein mannosyltransferase activity [GO:0004169]	0.035972	4				1	1
			glycoprotein biosynthetic process [GO:0009101]	0.005244	11							1	1
			glycoprotein metabolic process [GO:0009100]	0.006687	11							1	1
			mannosylation [GO:0097502]	0.01638	6							1	1
			protein O-linked glycosylation [GO:0006493]	0.022132	6							1	1
			multicellular organism development [GO:0007275]	0.031533	4							1	1
			multicellular organismal process [GO:0032501]	0.031533	4							1	1
			single-multicellular organism process [GO:0044707]	0.031533	4							1	1
			chain elongation of O-linked mannose residue [GO:0044845]	0.031533	4							1	1
			cell wall mannoprotein biosynthetic process [GO:0000032]	0.038528	6							1	1
			mannoprotein metabolic process [GO:0006056]	0.038528	6							1	1
			mannoprotein biosynthetic process [GO:0006057]	0.038528	6							1	1
			cell wall glycoprotein biosynthetic process [GO:0031506]	0.038528	6							1	1
125	YCR084C	812	ribonucleoprotein complex biogenesis [GO:0022613]	6.7332e-18	146	poly(A) RNA binding [GO:0044822]	0.000228018	61				1	1
			ribosome biogenesis [GO:0042254]	7.30378e-18	129	structural constituent of ribosome [GO:0003735]	0.022598	49				1	1
			ncRNA metabolic process [GO:0034660]	2.40243e-14	139	structural molecule activity [GO:0005198]	0.023987	69				1	1
			RNA processing [GO:0006396]	1.99825e-13	149							1	1
			ncRNA processing [GO:0034470]	1.535e-12	116							1	1
			rRNA processing [GO:0006364]	5.40965e-10	90							1	1
			ribosomal large subunit biogenesis [GO:0042273]	8.13911e-10	44							1	1
			rRNA metabolic process [GO:0016072]	2.92637e-09	91							1	1
			maturation of SSU-rRNA [GO:0030490]	2.98581e-07	41							1	1
			cellular component biogenesis [GO:0044085]	4.01766e-07	219							1	1
			ribosomal small subunit biogenesis [GO:0042274]	9.63268e-07	46							1	1
			maturation of 5.8S rRNA [GO:0000460]	1.32976e-06	34							1	1
			maturation of 5.8S rRNA from tricistronic rRNA transcript (SSU-rRNA, 5.8S rRNA, LSU-rRNA) [GO:0000466]	1.32976e-06	34							1	1
			cleavage involved in rRNA processing [GO:0000469]	2.73994e-06	31							1	1
			RNA phosphodiester bond hydrolysis [GO:0090501]	4.07037e-06	37							1	1
			maturation of SSU-rRNA from tricistronic rRNA transcript (SSU-rRNA, 5.8S rRNA, LSU-rRNA) [GO:0000462]	5.49408e-06	37							1	1
			tRNA metabolic process [GO:0006399]	0.000129738	52							1	1
			nucleic acid phosphodiester bond hydrolysis [GO:0090305]	0.0003921	41							1	1
			RNA metabolic process [GO:0016070]	0.000766735	235							1	1
			maturation of LSU-rRNA from tricistronic rRNA transcript (SSU-rRNA, 5.8S rRNA, LSU-rRNA) [GO:0000463]	0.00106	19							1	1
			cytoplasmic translation [GO:0002181]	0.001306	47							1	1
			maturation of LSU-rRNA [GO:0000470]	0.001554	20							1	1
			RNA phosphodiester bond hydrolysis, endonucleolytic [GO:0090502]	0.009575	22							1	1
			endonucleolytic cleavage involved in rRNA processing [GO:0000478]	0.018874	20							1	1
			endonucleolytic cleavage of tricistronic rRNA transcript (SSU-rRNA, 5.8S rRNA, LSU-rRNA) [GO:0000479]	0.018874	20							1	1
			ribonucleoprotein complex subunit organization [GO:0071826]	0.029893	45							1	1
126	YDL056W	354	ribonucleoprotein complex biogenesis [GO:0022613]	8.13256e-11	78	poly(A) RNA binding [GO:0044822]	3.58163e-07	44				1	1
			ribosome biogenesis [GO:0042254]	1.82102e-09	67	mRNA binding [GO:0003729]	5.45537e-06	33				1	1
			ncRNA metabolic process [GO:0034660]	2.02507e-06	69							1	1
			rRNA processing [GO:0006364]	0.000127142	46							1	1
			rRNA metabolic process [GO:0016072]	0.000172823	47							1	1
			RNA metabolic process [GO:0016070]	0.000818374	125							1	1
			maturation of 5.8S rRNA [GO:0000460]	0.002353	19							1	1
			maturation of 5.8S rRNA from tricistronic rRNA transcript (SSU-rRNA, 5.8S rRNA, LSU-rRNA) [GO:0000466]	0.002353	19							1	1
			cellular component biogenesis [GO:0044085]	0.007287	107							1	1
			ncRNA processing [GO:0034470]	0.020836	50							1	1
			iron chelate transport [GO:0015688]	0.028193	6							1	1
			siderophore transport [GO:0015891]	0.028193	6							1	1
			ribosomal small subunit biogenesis [GO:0042274]	0.02933	23							1	1
			cleavage involved in rRNA processing [GO:0000469]	0.034127	16							1	1
			RNA phosphodiester bond hydrolysis [GO:0090501]	0.036472	19							1	1
			iron coordination entity transport [GO:1901678]	0.039414	7							1	1
			maturation of SSU-rRNA from tricistronic rRNA transcript (SSU-rRNA, 5.8S rRNA, LSU-rRNA) [GO:0000462]	0.041981	19							1	1
127	YDR146C	343	ribosome biogenesis [GO:0042254]	1.44823e-31	98	DNA-directed RNA polymerase activity [GO:0003899]	1.45226e-06	14				1	1
			ribonucleoprotein complex biogenesis [GO:0022613]	2.72635e-30	106	RNA polymerase activity [GO:0034062]	1.45226e-06	14				1	1
			ncRNA metabolic process [GO:0034660]	1.43082e-25	100	snoRNA binding [GO:0030515]	0.0006301	10				1	1
			ncRNA processing [GO:0034470]	2.13843e-20	82	mRNA binding [GO:0003729]	0.000909424	28				1	1
			rRNA processing [GO:0006364]	3.21305e-20	70	RNA methyltransferase activity [GO:0008173]	0.000958037	11				1	1
			rRNA metabolic process [GO:0016072]	8.64012e-20	71	poly(A) RNA binding [GO:0044822]	0.006415	34				1	1
			RNA processing [GO:0006396]	7.55352e-17	93							1	1
			RNA metabolic process [GO:0016070]	3.3224e-15	150							1	1
			cellular component biogenesis [GO:0044085]	2.96467e-13	131							1	1
			nucleic acid metabolic process [GO:0090304]	5.24183e-11	159							1	1
			ribosomal large subunit biogenesis [GO:0042273]	6.35456e-11	31							1	1
			nucleobase-containing compound metabolic process [GO:0006139]	1.60924e-08	167							1	1
			maturation of 5.8S rRNA [GO:0000460]	1.94581e-08	25							1	1
			maturation of 5.8S rRNA from tricistronic rRNA transcript (SSU-rRNA, 5.8S rRNA, LSU-rRNA) [GO:0000466]	1.94581e-08	25							1	1
			heterocycle metabolic process [GO:0046483]	9.21266e-08	169							1	1
			cellular aromatic compound metabolic process [GO:0006725]	1.0093e-07	169							1	1
			maturation of LSU-rRNA from tricistronic rRNA transcript (SSU-rRNA, 5.8S rRNA, LSU-rRNA) [GO:0000463]	1.71101e-07	17							1	1
			organic cyclic compound metabolic process [GO:1901360]	2.58285e-07	171							1	1
			ribosomal small subunit biogenesis [GO:0042274]	4.59431e-07	30							1	1
			maturation of LSU-rRNA [GO:0000470]	1.26349e-06	17							1	1
			gene expression [GO:0010467]	3.90252e-06	164							1	1
			maturation of SSU-rRNA [GO:0030490]	9.04223e-06	25							1	1
			cleavage involved in rRNA processing [GO:0000469]	1.80077e-05	20							1	1
			maturation of SSU-rRNA from tricistronic rRNA transcript (SSU-rRNA, 5.8S rRNA, LSU-rRNA) [GO:0000462]	4.43994e-05	23							1	1
			cellular component organization or biogenesis [GO:0071840]	0.000412314	183							1	1
			nucleocytoplasmic transport [GO:0006913]	0.00099633	28							1	1
			nuclear transport [GO:0051169]	0.001125	28							1	1
			ribonucleoprotein complex localization [GO:0071166]	0.002886	22							1	1
			tRNA metabolic process [GO:0006399]	0.00359	29							1	1
			RNA phosphodiester bond hydrolysis [GO:0090501]	0.004039	20							1	1
			nuclear export [GO:0051168]	0.005078	22							1	1
			ribonucleoprotein complex export from nucleus [GO:0071426]	0.008784	21							1	1
			tRNA transcription [GO:0009304]	0.014975	8							1	1
			tRNA transcription from RNA polymerase III promoter [GO:0042797]	0.014975	8							1	1
			ribonucleoprotein complex subunit organization [GO:0071826]	0.017845	27							1	1
			endonucleolytic cleavage involved in rRNA processing [GO:0000478]	0.030173	13							1	1
			endonucleolytic cleavage of tricistronic rRNA transcript (SSU-rRNA, 5.8S rRNA, LSU-rRNA) [GO:0000479]	0.030173	13							1	1
			ribosomal subunit export from nucleus [GO:0000054]	0.0303	12							1	1
			establishment of ribosome localization [GO:0033753]	0.0303	12							1	1
			ribosome localization [GO:0033750]	0.038194	12							1	1
			nucleic acid phosphodiester bond hydrolysis [GO:0090305]	0.042897	22							1	1
128	YDR169C	150	sister chromatid cohesion [GO:0007062]	1.07272e-06	12							1	1
			DNA replication [GO:0006260]	6.28273e-06	18							1	1
			DNA-dependent DNA replication [GO:0006261]	5.8491e-05	16							1	1
			mitotic sister chromatid cohesion [GO:0007064]	0.0002062	9							1	1
			DNA replication-dependent nucleosome assembly [GO:0006335]	0.003917	4							1	1
			DNA replication-dependent nucleosome organization [GO:0034723]	0.003917	4							1	1
			chromosome organization [GO:0051276]	0.005051	30							1	1
			postreplication repair [GO:0006301]	0.006228	7							1	1
			leading strand elongation [GO:0006272]	0.010979	5							1	1
			DNA biosynthetic process [GO:0071897]	0.011128	9							1	1
			DNA strand elongation involved in DNA replication [GO:0006271]	0.019734	7							1	1
			sister chromatid segregation [GO:0000819]	0.021497	13							1	1
			DNA metabolic process [GO:0006259]	0.026898	27							1	1
			cell cycle process [GO:0022402]	0.028604	31							1	1
			DNA strand elongation [GO:0022616]	0.03589	7							1	1
129	YDR259C	222							trehalose biosynthesis	0.013979	3	1	1
130	YDR310C	85	DNA replication [GO:0006260]	3.59312e-05	14							1	1
			cellular response to DNA damage stimulus [GO:0006974]	0.000171218	19							1	1
			postreplication repair [GO:0006301]	0.000284455	7							1	1
			DNA repair [GO:0006281]	0.000529279	17							1	1
			cell cycle [GO:0007049]	0.000533235	28							1	1
			DNA-dependent DNA replication [GO:0006261]	0.000738354	12							1	1
			cell cycle process [GO:0022402]	0.002265	25							1	1
			DNA metabolic process [GO:0006259]	0.002685	22							1	1
			DNA biosynthetic process [GO:0071897]	0.003507	8							1	1
			chromatin organization involved in regulation of transcription [GO:0034401]	0.015556	4							1	1
			heterochromatin organization involved in chromatin silencing [GO:0070868]	0.015556	4							1	1
			chromatin organization involved in negative regulation of transcription [GO:0097549]	0.015556	4							1	1
			chromatin silencing [GO:0006342]	0.016129	11							1	1
			negative regulation of gene expression, epigenetic [GO:0045814]	0.016129	11							1	1
			regulation of gene expression, epigenetic [GO:0040029]	0.019525	11							1	1
			gene silencing [GO:0016458]	0.023538	11							1	1
			DNA-dependent DNA replication maintenance of fidelity [GO:0045005]	0.027468	5							1	1
131	YDR362C	171	regulation of cellular process [GO:0050794]	0.04142	60							1	1
			regulation of biological process [GO:0050789]	0.046872	61							1	1
132	YDR392W	243	carbohydrate transport [GO:0008643]	0.003128	11							1	1
			hexose transport [GO:0008645]	0.008155	9							1	1
			monosaccharide transport [GO:0015749]	0.008155	9							1	1
			glucose transport [GO:0015758]	0.008155	9							1	1
133	YDR448W	183	ribosome biogenesis [GO:0042254]	3.094e-14	48							1	1
			ncRNA processing [GO:0034470]	4.45225e-13	46							1	1
			ncRNA metabolic process [GO:0034660]	6.78656e-13	51							1	1
			rRNA metabolic process [GO:0016072]	1.89009e-12	40							1	1
			rRNA processing [GO:0006364]	2.67586e-12	39							1	1
			ribonucleoprotein complex biogenesis [GO:0022613]	1.22387e-11	49							1	1
			RNA processing [GO:0006396]	1.14275e-10	51							1	1
			ribosomal large subunit biogenesis [GO:0042273]	2.26298e-08	20							1	1
			RNA metabolic process [GO:0016070]	1.24752e-06	73							1	1
			maturation of 5.8S rRNA [GO:0000460]	3.03865e-05	15							1	1
			maturation of 5.8S rRNA from tricistronic rRNA transcript (SSU-rRNA, 5.8S rRNA, LSU-rRNA) [GO:0000466]	3.03865e-05	15							1	1
			nucleic acid metabolic process [GO:0090304]	6.89619e-05	78							1	1
			maturation of LSU-rRNA from tricistronic rRNA transcript (SSU-rRNA, 5.8S rRNA, LSU-rRNA) [GO:0000463]	0.000546809	10							1	1
			cellular component biogenesis [GO:0044085]	0.000591433	60							1	1
			ribosomal small subunit biogenesis [GO:0042274]	0.000652525	17							1	1
			nucleobase-containing compound metabolic process [GO:0006139]	0.001033	82							1	1
			maturation of LSU-rRNA [GO:0000470]	0.001621	10							1	1
			heterocycle metabolic process [GO:0046483]	0.002408	83							1	1
			cellular aromatic compound metabolic process [GO:0006725]	0.002523	83							1	1
			maturation of SSU-rRNA from tricistronic rRNA transcript (SSU-rRNA, 5.8S rRNA, LSU-rRNA) [GO:0000462]	0.002599	14							1	1
			maturation of SSU-rRNA [GO:0030490]	0.007009	14							1	1
			organic cyclic compound metabolic process [GO:1901360]	0.008979	83							1	1
			ribosome assembly [GO:0042255]	0.01011	11							1	1
134	YDR451C	398	ncRNA metabolic process [GO:0034660]	1.29348e-13	87	RNA methyltransferase activity [GO:0008173]	0.002543	11				1	1
			ncRNA processing [GO:0034470]	2.86491e-12	74							1	1
			ribosome biogenesis [GO:0042254]	1.11308e-10	72							1	1
			ribonucleoprotein complex biogenesis [GO:0022613]	2.8944e-10	80							1	1
			RNA processing [GO:0006396]	8.07122e-10	86							1	1
			rRNA processing [GO:0006364]	1.1678e-08	56							1	1
			rRNA metabolic process [GO:0016072]	2.10049e-08	57							1	1
			maturation of 5.8S rRNA [GO:0000460]	1.46324e-06	24							1	1
			maturation of 5.8S rRNA from tricistronic rRNA transcript (SSU-rRNA, 5.8S rRNA, LSU-rRNA) [GO:0000466]	1.46324e-06	24							1	1
			ribosomal large subunit biogenesis [GO:0042273]	8.65551e-06	26							1	1
			nucleic acid metabolic process [GO:0090304]	1.08583e-05	158							1	1
			maturation of LSU-rRNA [GO:0000470]	6.09642e-05	16							1	1
			cleavage involved in rRNA processing [GO:0000469]	0.000123275	20							1	1
			RNA metabolic process [GO:0016070]	0.000147745	134							1	1
			maturation of LSU-rRNA from tricistronic rRNA transcript (SSU-rRNA, 5.8S rRNA, LSU-rRNA) [GO:0000463]	0.00073773	14							1	1
			tRNA metabolic process [GO:0006399]	0.001197	32							1	1
			RNA phosphodiester bond hydrolysis [GO:0090501]	0.001369	22							1	1
			endonucleolytic cleavage involved in rRNA processing [GO:0000478]	0.003273	15							1	1
			endonucleolytic cleavage of tricistronic rRNA transcript (SSU-rRNA, 5.8S rRNA, LSU-rRNA) [GO:0000479]	0.003273	15							1	1
			tRNA modification [GO:0006400]	0.003473	18							1	1
			nucleobase-containing compound metabolic process [GO:0006139]	0.005427	164							1	1
			maturation of SSU-rRNA from tricistronic rRNA transcript (SSU-rRNA, 5.8S rRNA, LSU-rRNA) [GO:0000462]	0.006801	21							1	1
			maturation of SSU-rRNA [GO:0030490]	0.00689	22							1	1
			ribosomal small subunit biogenesis [GO:0042274]	0.007084	25							1	1
			nucleic acid phosphodiester bond hydrolysis [GO:0090305]	0.007084	25							1	1
			cellular aromatic compound metabolic process [GO:0006725]	0.008011	168							1	1
			cellular component biogenesis [GO:0044085]	0.009241	112							1	1
			RNA phosphodiester bond hydrolysis, endonucleolytic [GO:0090502]	0.016623	15							1	1
			organic cyclic compound metabolic process [GO:1901360]	0.018293	170							1	1
			heterocycle metabolic process [GO:0046483]	0.021837	166							1	1
			tRNA processing [GO:0008033]	0.024897	22							1	1
			cellular component organization or biogenesis [GO:0071840]	0.030933	194							1	1
135	YDR463W	229	ribosome biogenesis [GO:0042254]	2.78248e-09	49							1	1
[truncated: 1,004 more rows]
