# Supplementary material for: Exploring candidate biological functions by Boolean Function Networks for Saccharomyces cerevisiae
Source: PLoS One. 2017 Oct 5;12(10):e0185475. doi: 10.1371/journal.pone.0185475 (PMC5628832; doi:10.1371/journal.pone.0185475)
Supplement: S6 Table — (XLSX) [file pone.0185475.s006.xlsx]

## Sheet: Sheet1
Source	Target	Source no	Target no	Function	Time delay	p-value
YBR049C	YDR050C	6	1176	1	3	0.0247654
YBR049C	YOR347C	6	5516	2	0	0.00894814
YBR081C	YAL038W	7	223	1	1	0.0227409
YBR081C	YDR050C	7	1176	1	3	0.0332493
YBR081C	YGR192C	7	2457	2	4	0.0468799
YCR084C	YGR192C	16	2457	1	1	0.0231348
YCR084C	YGR240C	16	2505	1	1	0.0209412
YCR084C	YGR254W	16	2516	2	2	0.0075848
YCR084C	YKL060C	16	3459	1	0	0.0251587
YCR084C	YKL152C	16	3549	2	0	0.0068869
YDL005C	YCR012W	17	775	2	0	0.0201024
YDL005C	YGR192C	17	2457	2	0	0.00504483
YDL005C	YGR254W	17	2516	1	1	0.0100441
YDL005C	YJR009C	17	3253	1	3	0.0233149
YDL005C	YKL152C	17	3549	2	0	0.00651535
YDL106C	YGR192C	20	2457	2	0	0.0344834
YDR207C	YGR254W	27	2516	1	2	0.0260729
YDR253C	YGR254W	30	2516	2	0	0.0325301
YDR259C	YDR051C	31	1177	1	0	0.0171142
YDR259C	YJL052W	31	3077	1	4	0.0385465
YDR259C	YOR393W	31	5558	1	4	0.024571
YDR259C	YPL281C	31	5824	1	4	0.0311187
YDR392W	YAL038W	34	223	2	1	0.0145737
YDR392W	YDR050C	34	1176	2	3	0.0226573
YDR392W	YGR254W	34	2516	1	2	0.0280078
YDR392W	YJR009C	34	3253	1	4	0.0494574
YDR392W	YKL060C	34	3459	2	0	0.030765
YDR392W	YKL152C	34	3549	1	0	0.0221849
YDR397C	YCR012W	35	775	2	5	0.0271196
YDR448W	YCR012W	39	775	2	5	0.0354854
YEL009C	YJR009C	42	3253	1	5	0.0175375
YER159C	YCR012W	49	775	2	0	0.0350214
YER159C	YJR009C	49	3253	2	4	0.0260496
YER161C	YBR196C	50	578	2	2	0.0451882
YER161C	YKL152C	50	3549	2	0	0.0263285
YFR034C	YGR254W	54	2516	2	3	0.0407331
YGL073W	YGR254W	59	2516	2	3	0.0298648
YGL073W	YHR174W	59	2772	2	2	0.0368524
YGL073W	YJL052W	59	3077	1	0	0.033668
YGL073W	YMR205C	59	4520	1	1	0.0312557
YGR104C	YCR012W	66	775	1	0	0.0236468
YGR104C	YGR192C	66	2457	2	3	0.0360413
YGR104C	YGR254W	66	2516	2	1	0.0187411
YGR104C	YKL060C	66	3459	1	1	0.0237205
YGR252W	YDR050C	70	1176	1	2	0.0160491
YGR252W	YGR192C	70	2457	2	3	0.0457575
YGR252W	YKL060C	70	3459	1	0	0.00744226
YGR252W	YMR205C	70	4520	1	1	0.0375784
YHR206W	YCR012W	80	775	2	5	0.0173733
YIL036W	YGR240C	81	2505	1	0	0.0383136
YIL036W	YKL060C	81	3459	2	0	0.0298099
YIL036W	YKL152C	81	3549	1	0	0.0409213
YIL101C	YGR254W	82	2516	1	1	0.034353
YIL131C	YGR254W	83	2516	2	3	0.0450561
YIL131C	YJL052W	83	3077	1	0	0.038333
YJL056C	YJL052W	86	3077	2	5	0.0448886
YJR127C	YJR009C	92	3253	1	0	0.0424068
YLR055C	YGR192C	106	2457	2	1	0.0260533
YLR071C	YAL038W	107	223	1	3	0.0353594
YLR071C	YJR009C	107	3253	1	0	0.0408719
YLR403W	YCR012W	116	775	2	5	0.032565
YLR403W	YDR050C	116	1176	1	3	0.0317157
YLR403W	YGR192C	116	2457	1	0	0.0263634
YLR403W	YGR240C	116	2505	1	0	0.0169822
YLR403W	YGR254W	116	2516	2	1	0.00894337
YLR403W	YOL056W	116	5081	1	0	0.0232989
YMR037C	YDR050C	125	1176	1	4	0.0431531
YNL068C	YAL038W	134	223	1	1	0.0342167
YNL068C	YDR050C	134	1176	1	3	0.0470874
YNL103W	YCR012W	135	775	2	0	0.0149094
YNL199C	YHR174W	137	2772	2	1	0.0259824
YNL199C	YMR205C	137	4520	1	0	0.0100533
YNL199C	YPL281C	137	5824	1	3	0.0312365
YNL216W	YAL038W	138	223	1	2	0.0385634
YNL216W	YGR240C	138	2505	1	2	0.0325932
YNL216W	YGR254W	138	2516	2	3	0.0379011
YNL216W	YJL052W	138	3077	2	5	0.0488061
YNL236W	YGR254W	140	2516	2	3	0.026911
YOL004W	YKL060C	146	3459	2	1	0.0490993
YOL148C	YGR254W	153	2516	2	4	0.0190184
YOL148C	YHR174W	153	2772	2	1	0.0285201
YOL148C	YKL152C	153	3549	1	3	0.00905727
YOL148C	YMR205C	153	4520	1	0	0.0425574
YOR174W	YJR009C	161	3253	2	1	0.0275228
YOR344C	YAL038W	164	223	2	1	0.0331491
YOR344C	YCR012W	164	775	1	1	0.0262226
YOR344C	YJR009C	164	3253	1	1	0.0357965
YPL075W	YBR196C	171	578	1	0	0.00737334
YPL075W	YGR240C	171	2505	1	0	0.0236749
YPL075W	YGR254W	171	2516	2	3	0.027132
YPL075W	YJR009C	171	3253	1	0	0.0486227
YPL075W	YMR205C	171	4520	1	1	0.0331646
YPL254W	YDR050C	179	1176	1	3	0.0435003
YPR086W	YJL052W	183	3077	1	0	0.0176841
YPR104C	YAL038W	184	223	1	1	0.00989445
YPR104C	YDR050C	184	1176	1	2	0.0390266
YPR104C	YGR254W	184	2516	2	2	0.0450401
YPR133C	YMR323W	185	4627	2	3	0.0264278
YPR133C	YOR393W	185	5558	2	3	0.00886841
YBR049C	YJR127C	6	92	2	2	0.0307118
YBR049C	YLR403W	6	116	1	1	0.0228073
YBR049C	YNL216W	6	138	1	0	0.0106777
YBR049C	YOL004W	6	146	1	4	0.0333962
YBR049C	YPR133C	6	185	1	1	0.0117833
YBR081C	YBR049C	7	6	1	0	0.00935127
YBR081C	YJR127C	7	92	2	2	0.0205514
YBR081C	YPL075W	7	171	1	0	0.0326671
YCR084C	YLR403W	16	116	1	1	0.00579631
YDL005C	YDR207C	17	27	1	5	0.0335956
YDL005C	YNL103W	17	135	2	3	0.0242235
YDR207C	YIL101C	27	82	1	0	0.0392856
YDR207C	YJR127C	27	92	1	0	0.0384689
YDR253C	YOR344C	30	164	2	3	0.017287
YDR259C	YPR104C	31	184	2	0	0.0140558
YDR392W	YBR049C	34	6	2	0	0.0103163
YDR392W	YJR127C	34	92	1	2	0.0181245
YER159C	YDL106C	49	20	1	0	0.0206131
YER159C	YJR127C	49	92	1	5	0.0248796
YGL073W	YDR397C	59	35	1	4	0.0158487
YGR252W	YIL036W	70	81	2	0	0.0423345
YGR252W	YPL075W	70	171	1	0	0.0294872
YHR206W	YIL101C	80	82	2	0	0.0229251
YIL101C	YDR259C	82	31	1	0	0.00609883
YIL101C	YJR127C	82	92	1	0	0.0477987
YIL101C	YLR071C	82	107	1	0	0.0452519
YIL131C	YDR207C	83	27	2	1	0.0308994
YIL131C	YDR397C	83	35	1	2	0.0261072
YIL131C	YFR034C	83	54	1	0	0.00648725
YIL131C	YGL073W	83	59	1	0	0.0105995
YIL131C	YPR104C	83	184	1	0	0.0132622
YJR127C	YPL075W	92	171	1	4	0.0320774
YLR071C	YJR127C	107	92	1	0	0.0240567
YLR403W	YER159C	116	49	1	1	0.0223793
YLR403W	YGL073W	116	59	2	3	0.044595
YLR403W	YIL101C	116	82	2	0	0.0167057
YNL068C	YDR259C	134	31	2	0	0.0427222
YNL068C	YIL131C	134	83	1	0	0.0064285
YNL103W	YDR259C	135	31	2	0	0.0233149
YNL216W	YDR392W	138	34	2	1	0.0379893
YNL216W	YFR034C	138	54	1	0	0.00885007
YNL216W	YNL068C	138	134	1	0	0.00352223
YOR174W	YPR086W	161	183	1	0	0.011215
YPL075W	YCR084C	171	16	1	1	0.0273961
YPR086W	YIL036W	183	81	1	2	0.0332649
YPR104C	YDR448W	184	39	1	0	0.0108005
YPR104C	YJR127C	184	92	2	2	0.0137563
YPR133C	YDR448W	185	39	1	0	0.0215375
