# Supplementary material for: Exploring candidate biological functions by Boolean Function Networks for Saccharomyces cerevisiae
Source: PLoS One. 2017 Oct 5;12(10):e0185475. doi: 10.1371/journal.pone.0185475 (PMC5628832; doi:10.1371/journal.pone.0185475)
Supplement: S7 Table — (XLSX) [file pone.0185475.s007.xlsx]

## Sheet: Sheet1
Whole genome		Cell-cycle genes		Cell cycle genes with phase annotation
YAL051W	source	YBR083W	source	YBR067C	M/G1
YBL005W	source	YCL055W	source	YBR083W	M/G1
YBL008W	source	YDR146C	source	YCL027W	M/G1
YBL054W	source	YER111C	source	YCL055W	M/G1
YBL103C	source	YGR044C	source	YDL179W	M/G1
YBR049C	source	YKL185W	source	YER111C	M/G1
YBR081C	source	YLR131C	source	YJL194W	M/G1
YBR083W	source	YAL040C	target	YKL185W	M/G1
YBR112C	source	YAR007C	target	YLR079W	M/G1
YBR182C	source	YAR018C	target	YLR274W	M/G1
YBR240C	source	YBL002W	target	YLR452C	M/G1
YBR279W	source	YBL003C	target	YNL192W	M/G1
YCL055W	source	YBL035C	target	YNL327W	M/G1
YCR065W	source	YBR009C	target	YNR044W	M/G1
YCR081W	source	YBR010W	target	YAR007C	G1
YCR084C	source	YBR023C	target	YBL035C	G1
YDL005C	source	YBR054W	target	YBR023C	G1
YDL020C	source	YBR067C	target	YBR088C	G1
YDL056W	source	YBR088C	target	YBR278W	G1
YDL106C	source	YBR202W	target	YDL003W	G1
YDL170W	source	YBR278W	target	YDL055C	G1
YDR043C	source	YCL027W	target	YDL102W	G1
YDR123C	source	YDL003W	target	YDL127W	G1
YDR146C	source	YDL055C	target	YDL164C	G1
YDR169C	source	YDL102W	target	YDL197C	G1
YDR176W	source	YDL127W	target	YDL227C	G1
YDR207C	source	YDL155W	target	YDR052C	G1
YDR213W	source	YDL164C	target	YDR097C	G1
YDR216W	source	YDL179W	target	YDR113C	G1
YDR253C	source	YDL197C	target	YDR309C	G1
YDR259C	source	YDL227C	target	YDR356W	G1
YDR310C	source	YDR033W	target	YER001W	G1
YDR362C	source	YDR052C	target	YER070W	G1
YDR392W	source	YDR077W	target	YER095W	G1
YDR397C	source	YDR097C	target	YGL163C	G1
YDR421W	source	YDR113C	target	YGR044C	G1
YDR423C	source	YDR150W	target	YGR109C	G1
YDR443C	source	YDR224C	target	YIL066C	G1
YDR448W	source	YDR225W	target	YIR008C	G1
YDR451C	source	YDR309C	target	YJL115W	G1
YDR463W	source	YDR356W	target	YJL173C	G1
YEL009C	source	YER001W	target	YJL187C	G1
YER028C	source	YER011W	target	YJR057W	G1
YER040W	source	YER070W	target	YKL042W	G1
YER045C	source	YER095W	target	YKL045W	G1
YER088C	source	YFL026W	target	YKL101W	G1
YER109C	source	YFR028C	target	YKL113C	G1
YER111C	source	YGL116W	target	YLR103C	G1
YER159C	source	YGL163C	target	YLR286C	G1
YER161C	source	YGL225W	target	YLR342W	G1
YER169W	source	YGR092W	target	YMR199W	G1
YFL021W	source	YGR108W	target	YMR307W	G1
YFL031W	source	YGR109C	target	YNL082W	G1
YFR034C	source	YHR152W	target	YNL102W	G1
YGL013C	source	YIL066C	target	YNL262W	G1
YGL025C	source	YIL106W	target	YNL289W	G1
YGL035C	source	YIR008C	target	YNL312W	G1
YGL071W	source	YJL092W	target	YOL090W	G1
YGL073W	source	YJL115W	target	YOR074C	G1
YGL166W	source	YJL157C	target	YOR368W	G1
YGL181W	source	YJL173C	target	YPL153C	G1
YGL209W	source	YJL187C	target	YPL256C	G1
YGL244W	source	YJL194W	target	YPR120C	G1
YGL254W	source	YJR057W	target	YPR141C	G1
YGR044C	source	YKL042W	target	YPR175W	G1
YGR104C	source	YKL045W	target	YBL002W	S
YGR116W	source	YKL096W	target	YBL003C	S
YGR246C	source	YKL096W-A	target	YBR009C	S
YGR249W	source	YKL101W	target	YBR010W	S
YGR252W	source	YKL113C	target	YDR224C	S
YHL009C	source	YLR079W	target	YDR225W	S
YHL020C	source	YLR103C	target	YGL225W	S
YHL027W	source	YLR210W	target	YJL092W	S
YHR006W	source	YLR274W	target	YNL030W	S
YHR041C	source	YLR286C	target	YNL031C	S
YHR058C	source	YLR342W	target	YPR159W	S
YHR084W	source	YLR452C	target	YDL155W	S/G2
YHR124W	source	YMR001C	target	YDR150W	S/G2
YHR178W	source	YMR198W	target	YER011W	S/G2
YHR206W	source	YMR199W	target	YFR028C	S/G2
YIL036W	source	YMR307W	target	YKL096W	S/G2
YIL101C	source	YNL030W	target	YKL096W-A	S/G2
YIL131C	source	YNL031C	target	YLR210W	S/G2
YIR018W	source	YNL082W	target	YMR198W	S/G2
YIR023W	source	YNL102W	target	YAL040C	G2/M
YJL056C	source	YNL145W	target	YAR018C	G2/M
YJL089W	source	YNL192W	target	YBR054W	G2/M
YJL103C	source	YNL262W	target	YBR202W	G2/M
YJL110C	source	YNL289W	target	YDR033W	G2/M
YJL127C	source	YNL312W	target	YDR077W	G2/M
YJR060W	source	YNL327W	target	YDR146C	G2/M
YJR127C	source	YNR044W	target	YFL026W	G2/M
YJR140C	source	YOL090W	target	YGL116W	G2/M
YKL015W	source	YOR058C	target	YGR092W	G2/M
YKL038W	source	YOR074C	target	YGR108W	G2/M
YKL043W	source	YOR368W	target	YHR152W	G2/M
YKL058W	source	YPL153C	target	YIL106W	G2/M
YKL062W	source	YPL256C	target	YJL157C	G2/M
YKL109W	source	YPR119W	target	YLR131C	G2/M
YKL112W	source	YPR120C	target	YMR001C	G2/M
YKL185W	source	YPR141C	target	YNL145W	G2/M
YKR034W	source	YPR159W	target	YOR058C	G2/M
YKR099W	source	YPR175W	target	YPR119W	G2/M
YLR013W	source
YLR014C	source
YLR055C	source
YLR071C	source
YLR098C	source
YLR131C	source
YLR176C	source
YLR182W	source
YLR223C	source
YLR228C	source
YLR256W	source
YLR266C	source
YLR403W	source
YLR418C	source
YLR451W	source
YML007W	source
YML027W	source
YML076C	source
YML099C	source
YMR016C	source
YMR021C	source
YMR037C	source
YMR042W	source
YMR043W	source
YMR070W	source
YMR164C	source
YMR182C	source
YMR280C	source
YNL027W	source
YNL068C	source
YNL103W	source
YNL167C	source
YNL199C	source
YNL216W	source
YNL229C	source
YNL236W	source
YNL257C	source
YNL309W	source
YNL314W	source
YNL330C	source
YNR010W	source
YOL004W	source
YOL051W	source
YOL067C	source
YOL089C	source
YOL108C	source
YOL116W	source
YOL145C	source
YOL148C	source
YOR028C	source
YOR032C	source
YOR038C	source
YOR110W	source
YOR113W	source
YOR140W	source
YOR162C	source
YOR174W	source
YOR229W	source
YOR230W	source
YOR344C	source
YOR363C	source
YOR372C	source
YOR380W	source
YPL007C	source
YPL038W	source
YPL042C	source
YPL075W	source
YPL089C	source
YPL133C	source
YPL139C	source
YPL177C	source
YPL202C	source
YPL230W	source
YPL248C	source
YPL254W	source
YPR008W	source
YPR052C	source
YPR065W	source
YPR086W	source
YPR104C	source
YPR133C	source
YPR199C	target
YAL001C	target
YAL002W	target
YAL003W	target
YAL004W	target
YAL005C	target
YAL007C	target
YAL008W	target
YAL009W	target
YAL010C	target
YAL011W	target
YAL012W	target
YAL013W	target
YAL014C	target
YAL015C	target
YAL016W	target
YAL017W	target
YAL018C	target
YAL019W	target
YAL020C	target
YAL021C	target
YAL022C	target
YAL023C	target
YAL024C	target
YAL025C	target
YAL026C	target
YAL027W	target
YAL028W	target
YAL029C	target
YAL030W	target
YAL031C	target
YAL032C	target
YAL033W	target
YAL034C	target
YAL035W	target
YAL036C	target
YAL037W	target
YAL038W	target
YAL039C	target
YAL040C	target
YAL041W	target
YAL042W	target
YAL043C	target
YAL044C	target
YAL045C	target
YAL046C	target
YAL047C	target
YAL048C	target
YAL049C	target
YAL053W	target
YAL054C	target
YAL055W	target
YAL056W	target
YAL058W	target
YAL059W	target
YAL060W	target
YAL061W	target
YAL062W	target
YAL063C	target
YAL064W	target
YAL065C	target
YAL066W	target
YAL067C	target
YAR002W	target
YAR003W	target
YAR007C	target
YAR008W	target
YAR009C	target
YAR010C	target
YAR014C	target
YAR015W	target
YAR018C	target
YAR019C	target
YAR020C	target
YAR023C	target
YAR027W	target
YAR028W	target
YAR029W	target
YAR030C	target
YAR031W	target
YAR033W	target
YAR035W	target
YAR037W	target
YAR040C	target
YAR042W	target
YAR043C	target
YAR044W	target
YAR047C	target
YAR050W	target
YAR052C	target
YAR053W	target
YAR060C	target
YAR061W	target
YAR062W	target
YAR068W	target
YAR069C	target
YAR070C	target
YAR071W	target
YAR073W	target
YAR074C	target
YBL001C	target
YBL002W	target
YBL003C	target
YBL004W	target
YBL005W-A	target
YBL005W-B	target
YBL006C	target
YBL007C	target
YBL009W	target
YBL010C	target
YBL011W	target
YBL012C	target
YBL013W	target
YBL014C	target
YBL015W	target
YBL016W	target
YBL017C	target
YBL018C	target
YBL019W	target
YBL020W	target
YBL021C	target
YBL022C	target
YBL023C	target
YBL024W	target
YBL025W	target
YBL026W	target
YBL027W	target
YBL028C	target
YBL029W	target
YBL030C	target
YBL031W	target
YBL032W	target
YBL033C	target
YBL034C	target
YBL035C	target
YBL036C	target
YBL037W	target
YBL038W	target
YBL039C	target
YBL040C	target
YBL041W	target
YBL042C	target
YBL043W	target
YBL044W	target
YBL045C	target
YBL046W	target
YBL047C	target
YBL048W	target
YBL049W	target
YBL050W	target
YBL051C	target
YBL052C	target
YBL053W	target
YBL055C	target
YBL056W	target
YBL057C	target
YBL058W	target
YBL059W	target
YBL060W	target
YBL061C	target
YBL062W	target
YBL063W	target
YBL064C	target
YBL065W	target
YBL066C	target
YBL067C	target
YBL068W	target
YBL069W	target
YBL070C	target
YBL071C	target
YBL072C	target
YBL073W	target
YBL074C	target
YBL075C	target
YBL076C	target
YBL077W	target
YBL078C	target
YBL079W	target
YBL080C	target
YBL081W	target
YBL082C	target
YBL083C	target
YBL084C	target
YBL085W	target
YBL088C	target
YBL089W	target
YBL090W	target
YBL091C	target
YBL092W	target
YBL093C	target
YBL094C	target
YBL095W	target
YBL096C	target
YBL097W	target
YBL098W	target
YBL101C	target
YBL101W-A	target
YBL101W-B	target
YBL102W	target
YBL104C	target
YBL105C	target
YBL107C	target
YBL108W	target
YBL109W	target
YBL111C	target
YBL112C	target
YBL113C	target
YBR001C	target
YBR002C	target
YBR003W	target
YBR004C	target
YBR005W	target
YBR006W	target
YBR007C	target
YBR008C	target
YBR009C	target
YBR010W	target
YBR011C	target
YBR012C	target
YBR012W-A	target
YBR012W-B	target
YBR013C	target
YBR014C	target
YBR015C	target
YBR016W	target
YBR017C	target
YBR018C	target
YBR019C	target
YBR020W	target
YBR021W	target
YBR022W	target
YBR023C	target
YBR024W	target
YBR025C	target
YBR026C	target
YBR027C	target
YBR028C	target
YBR029C	target
YBR030W	target
YBR031W	target
YBR032W	target
YBR033W	target
YBR034C	target
YBR035C	target
YBR036C	target
YBR037C	target
YBR038W	target
YBR039W	target
YBR040W	target
YBR041W	target
YBR042C	target
YBR043C	target
YBR044C	target
YBR045C	target
YBR046C	target
YBR047W	target
YBR048W	target
YBR052C	target
YBR053C	target
YBR054W	target
YBR055C	target
YBR056W	target
YBR057C	target
YBR058C	target
YBR059C	target
YBR060C	target
YBR061C	target
YBR062C	target
YBR063C	target
YBR064W	target
YBR065C	target
YBR066C	target
YBR067C	target
YBR068C	target
YBR069C	target
YBR070C	target
YBR071W	target
YBR072W	target
YBR073W	target
YBR074W	target
YBR075W	target
YBR076W	target
YBR077C	target
YBR078W	target
YBR079C	target
YBR080C	target
YBR082C	target
YBR084C-A	target
YBR084W	target
YBR085W	target
YBR086C	target
YBR087W	target
YBR088C	target
YBR089W	target
YBR089C-A	target
YBR090C	target
YBR091C	target
YBR092C	target
YBR093C	target
YBR094W	target
YBR095C	target
YBR096W	target
YBR097W	target
YBR098W	target
YBR099C	target
YBR100W	target
YBR101C	target
YBR102C	target
YBR103W	target
YBR104W	target
YBR105C	target
YBR106W	target
YBR107C	target
YBR108W	target
YBR109C	target
YBR110W	target
YBR111C	target
YBR113W	target
YBR115C	target
YBR117C	target
YBR118W	target
YBR119W	target
YBR120C	target
YBR121C	target
YBR123C	target
YBR124W	target
YBR125C	target
YBR126C	target
YBR127C	target
YBR128C	target
YBR129C	target
YBR130C	target
YBR131W	target
YBR132C	target
YBR133C	target
YBR134W	target
YBR135W	target
YBR136W	target
YBR139W	target
YBR140C	target
YBR141C	target
YBR143C	target
YBR145W	target
YBR147W	target
YBR148W	target
YBR149W	target
YBR150C	target
YBR151W	target
YBR152W	target
YBR153W	target
YBR154C	target
YBR155W	target
YBR156C	target
YBR157C	target
YBR158W	target
YBR159W	target
YBR160W	target
YBR161W	target
YBR162C	target
YBR162W-A	target
YBR163W	target
YBR164C	target
YBR165W	target
YBR166C	target
YBR167C	target
YBR168W	target
YBR169C	target
YBR170C	target
YBR171W	target
YBR172C	target
YBR173C	target
YBR174C	target
YBR175W	target
YBR176W	target
YBR177C	target
YBR178W	target
YBR179C	target
YBR180W	target
YBR181C	target
YBR183W	target
YBR184W	target
YBR185C	target
YBR186W	target
YBR187W	target
YBR188C	target
YBR189W	target
YBR190W	target
YBR191W	target
YBR192W	target
YBR194W	target
YBR195C	target
YBR196C	target
YBR197C	target
YBR198C	target
YBR199W	target
YBR200W	target
YBR201W	target
YBR202W	target
YBR203W	target
YBR204C	target
YBR205W	target
YBR206W	target
YBR207W	target
YBR208C	target
YBR209W	target
YBR210W	target
YBR211C	target
YBR212W	target
YBR213W	target
YBR214W	target
YBR215W	target
YBR216C	target
YBR217W	target
YBR218C	target
YBR219C	target
YBR220C	target
YBR221C	target
YBR222C	target
YBR223C	target
YBR224W	target
YBR225W	target
YBR226C	target
YBR227C	target
YBR228W	target
YBR229C	target
YBR230C	target
YBR231C	target
YBR232C	target
YBR233W	target
YBR234C	target
YBR235W	target
YBR236C	target
YBR237W	target
YBR238C	target
YBR239C	target
YBR241C	target
YBR242W	target
YBR243C	target
YBR244W	target
YBR245C	target
YBR246W	target
YBR247C	target
YBR248C	target
YBR249C	target
YBR250W	target
YBR251W	target
YBR252W	target
YBR253W	target
YBR254C	target
YBR255W	target
YBR256C	target
YBR257W	target
YBR258C	target
YBR259W	target
YBR260C	target
YBR262C	target
YBR263W	target
YBR264C	target
YBR265W	target
YBR266C	target
YBR267W	target
YBR268W	target
YBR269C	target
YBR270C	target
YBR271W	target
YBR272C	target
YBR273C	target
YBR274W	target
YBR275C	target
YBR276C	target
YBR277C	target
YBR278W	target
YBR280C	target
YBR281C	target
YBR282W	target
YBR283C	target
YBR284W	target
YBR285W	target
YBR286W	target
YBR287W	target
YBR288C	target
YBR289W	target
YBR290W	target
YBR291C	target
YBR292C	target
YBR293W	target
YBR294W	target
YBR295W	target
YBR296C	target
YBR297W	target
YBR298C	target
YBR299W	target
YBR300C	target
YBR301W	target
YBR302C	target
YCL001W	target
YCL002C	target
YCL003W	target
YCL004W	target
YCL005W	target
YCL006C	target
YCL007C	target
YCL008C	target
YCL009C	target
YCL010C	target
YCL011C	target
YCL012W	target
YCL013W	target
YCL014W	target
YCL016C	target
YCL017C	target
YCL018W	target
YCL019W	target
YCL020W	target
YCL021W	target
YCL022C	target
YCL023C	target
YCL024W	target
YCL025C	target
YCL026C	target
YCL027W	target
YCL028W	target
YCL029C	target
YCL030C	target
YCL031C	target
YCL032W	target
YCL033C	target
YCL034W	target
YCL035C	target
YCL036W	target
YCL037C	target
YCL038C	target
YCL039W	target
YCL040W	target
YCL041C	target
YCL042W	target
YCL043C	target
YCL044C	target
YCL045C	target
YCL046W	target
YCL047C	target
YCL048W	target
YCL049C	target
YCL050C	target
YCL051W	target
YCL052C	target
YCL053C	target
YCL054W	target
YCL056C	target
YCL057W	target
YCL058C	target
YCL059C	target
YCL060C	target
YCL061C	target
YCL062W	target
YCL063W	target
YCL064C	target
YCL065W	target
YCL066W	target
YCL067C	target
YCL068C	target
YCL069W	target
YCL074W	target
YCL075W	target
YCL076W	target
YCLX01W	target
YCLX02C	target
YCLX03C	target
YCLX04W	target
YCLX05C	target
YCLX06C	target
YCLX07W	target
YCLX08C	target
YCLX09W	target
YCLX10C	target
YCLX11W	target
YCLX12W	target
YCR001W	target
YCR002C	target
YCR003W	target
YCR004C	target
YCR005C	target
YCR006C	target
YCR007C	target
YCR008W	target
YCR009C	target
YCR010C	target
YCR011C	target
YCR012W	target
YCR013C	target
YCR014C	target
YCR015C	target
YCR016W	target
YCR017C	target
YCR018C	target
YCR019W	target
YCR020C	target
YCR020C-A	target
YCR021C	target
YCR022C	target
YCR023C	target
YCR024C	target
YCR024C-A	target
YCR025C	target
YCR026C	target
YCR027C	target
YCR028C	target
YCR029C	target
YCR029C-A	target
YCR030C	target
YCR031C	target
YCR032W	target
YCR033W	target
YCR034W	target
YCR035C	target
YCR036W	target
YCR037C	target
YCR038C	target
YCR039C	target
YCR040W	target
YCR041W	target
YCR042C	target
YCR043C	target
YCR044C	target
YCR045C	target
YCR046C	target
YCR047C	target
YCR048W	target
YCR049C	target
YCR050C	target
YCR051W	target
YCR052W	target
YCR053W	target
YCR054C	target
YCR055C	target
YCR056W	target
YCR057C	target
YCR058C	target
YCR059C	target
YCR060W	target
YCR061W	target
YCR062W	target
YCR063W	target
YCR064C	target
YCR066W	target
YCR067C	target
YCR068W	target
YCR069W	target
YCR070W	target
YCR071C	target
YCR072C	target
YCR073C	target
YCR074C	target
YCR075C	target
YCR076C	target
YCR077C	target
YCR079W	target
YCR080W	target
YCR082W	target
YCR083W	target
YCR085W	target
YCR086W	target
YCR087W	target
YCR088W	target
YCR089W	target
YCR090C	target
YCR091W	target
YCR092C	target
YCR093W	target
YCR094W	target
YCR095C	target
YCR096C	target
YCR097WA	target
YCR097WB	target
YCR098C	target
YCR099C	target
YCR100C	target
YCR101C	target
YCR102C	target
YCR103C	target
YCR104W	target
YCR105W	target
YCR106W	target
YCR107W	target
YCRX01W	target
YCRX02C	target
YCRX03C	target
YCRX04W	target
YCRX05W	target
YCRX06W	target
YCRX07W	target
YCRX08W	target
YCRX09C	target
YCRX10W	target
YCRX11W	target
YCRX12W	target
YCRX13W	target
YCRX14W	target
YCRX15W	target
YCRX16C	target
YCRX17W	target
YCRX18C	target
YCRX19W	target
YCRX20C	target
YCRX21C	target
YDL001W	target
YDL002C	target
YDL003W	target
YDL004W	target
YDL006W	target
YDL007W	target
YDL008W	target
YDL009C	target
YDL010W	target
YDL011C	target
YDL012C	target
YDL013W	target
YDL014W	target
YDL015C	target
YDL016C	target
YDL017W	target
YDL018C	target
YDL019C	target
YDL021W	target
YDL022W	target
YDL023C	target
YDL024C	target
YDL025C	target
YDL026W	target
YDL027C	target
YDL028C	target
YDL029W	target
YDL030W	target
YDL031W	target
YDL032W	target
YDL033C	target
YDL034W	target
YDL035C	target
YDL036C	target
YDL037C	target
YDL038C	target
YDL039C	target
YDL040C	target
YDL041W	target
YDL042C	target
YDL043C	target
YDL044C	target
YDL045C	target
YDL046W	target
YDL047W	target
YDL048C	target
YDL049C	target
YDL050C	target
YDL051W	target
YDL052C	target
YDL053C	target
YDL054C	target
YDL055C	target
YDL057W	target
YDL058W	target
YDL059C	target
YDL060W	target
YDL061C	target
YDL062W	target
YDL063C	target
YDL064W	target
YDL065C	target
YDL066W	target
YDL067C	target
YDL068W	target
YDL069C	target
YDL070W	target
YDL071C	target
YDL072C	target
YDL073W	target
YDL074C	target
YDL075W	target
YDL076C	target
YDL077C	target
YDL078C	target
YDL079C	target
YDL080C	target
YDL081C	target
YDL082W	target
YDL084W	target
YDL086W	target
YDL088C	target
YDL089W	target
YDL090C	target
YDL091C	target
YDL092W	target
YDL093W	target
YDL094C	target
YDL095W	target
YDL096C	target
YDL097C	target
YDL098C	target
YDL099W	target
YDL100C	target
YDL101C	target
YDL102W	target
YDL103C	target
YDL104C	target
YDL105W	target
YDL107W	target
YDL108W	target
YDL109C	target
YDL110C	target
YDL111C	target
YDL112W	target
YDL113C	target
YDL114W	target
YDL115C	target
YDL116W	target
YDL117W	target
YDL118W	target
YDL120W	target
YDL121C	target
YDL122W	target
YDL123W	target
YDL124W	target
YDL125C	target
YDL126C	target
YDL127W	target
YDL128W	target
YDL129W	target
YDL130W	target
YDL131W	target
YDL132W	target
YDL133W	target
YDL134C	target
YDL135C	target
YDL136W	target
YDL137W	target
YDL138W	target
YDL139C	target
YDL140C	target
YDL141W	target
YDL142C	target
YDL143W	target
YDL144C	target
YDL145C	target
YDL146W	target
YDL147W	target
YDL148C	target
YDL149W	target
YDL150W	target
YDL151C	target
YDL152W	target
YDL153C	target
YDL154W	target
YDL155W	target
YDL156W	target
YDL157C	target
YDL158C	target
YDL159W	target
YDL160C	target
YDL161W	target
YDL162C	target
YDL163W	target
YDL164C	target
YDL165W	target
YDL166C	target
YDL167C	target
YDL168W	target
YDL169C	target
YDL171C	target
YDL172C	target
YDL173W	target
YDL174C	target
YDL175C	target
YDL176W	target
YDL177C	target
YDL178W	target
YDL179W	target
YDL180W	target
YDL181W	target
YDL182W	target
YDL183C	target
YDL184C	target
YDL185W	target
YDL186W	target
YDL187C	target
YDL188C	target
YDL189W	target
YDL190C	target
YDL191W	target
YDL192W	target
YDL193W	target
YDL194W	target
YDL195W	target
YDL196W	target
YDL197C	target
YDL198C	target
YDL199C	target
YDL200C	target
YDL201W	target
YDL202W	target
YDL203C	target
YDL204W	target
YDL205C	target
YDL206W	target
YDL207W	target
YDL208W	target
YDL209C	target
YDL210W	target
YDL211C	target
YDL212W	target
YDL213C	target
YDL214C	target
YDL215C	target
YDL216C	target
YDL217C	target
YDL219W	target
YDL220C	target
YDL221W	target
YDL222C	target
YDL223C	target
YDL224C	target
YDL225W	target
YDL226C	target
YDL227C	target
YDL228C	target
YDL229W	target
YDL230W	target
YDL231C	target
YDL232W	target
YDL233W	target
YDL234C	target
YDL235C	target
YDL236W	target
YDL237W	target
YDL238C	target
YDL239C	target
YDL240W	target
YDL241W	target
YDL242W	target
YDL243C	target
YDL244W	target
YDL245C	target
YDL246C	target
YDL247W	target
YDL248W	target
YDR001C	target
YDR002W	target
YDR003W	target
YDR004W	target
YDR005C	target
YDR006C	target
YDR007W	target
YDR008C	target
YDR010C	target
YDR011W	target
YDR012W	target
YDR013W	target
YDR014W	target
YDR015C	target
YDR016C	target
YDR017C	target
YDR019C	target
YDR020C	target
YDR021W	target
YDR022C	target
YDR023W	target
YDR024W	target
YDR025W	target
YDR026C	target
YDR027C	target
YDR028C	target
YDR029W	target
YDR030C	target
YDR031W	target
YDR032C	target
YDR033W	target
YDR034C	target
YDR035W	target
YDR036C	target
YDR037W	target
YDR038C	target
YDR039C	target
YDR040C	target
YDR041W	target
YDR042C	target
YDR044W	target
YDR045C	target
YDR046C	target
YDR047W	target
YDR048C	target
YDR049W	target
YDR050C	target
YDR051C	target
YDR052C	target
YDR053W	target
YDR054C	target
YDR055W	target
YDR056C	target
YDR057W	target
YDR058C	target
YDR059C	target
YDR060W	target
YDR061W	target
YDR062W	target
YDR063W	target
YDR064W	target
YDR065W	target
YDR066C	target
YDR067C	target
YDR068W	target
YDR069C	target
YDR070C	target
YDR071C	target
YDR072C	target
YDR073W	target
YDR074W	target
YDR075W	target
YDR076W	target
YDR077W	target
YDR078C	target
YDR079W	target
YDR080W	target
YDR081C	target
YDR082W	target
YDR083W	target
YDR084C	target
YDR085C	target
YDR086C	target
YDR087C	target
YDR088C	target
YDR089W	target
YDR090C	target
YDR091C	target
YDR092W	target
YDR093W	target
YDR094W	target
YDR095C	target
YDR096W	target
YDR097C	target
YDR098C	target
YDR099W	target
YDR100W	target
YDR101C	target
YDR102C	target
YDR103W	target
YDR104C	target
YDR105C	target
YDR106W	target
YDR107C	target
YDR108W	target
YDR109C	target
YDR110W	target
YDR111C	target
YDR112W	target
YDR113C	target
YDR114C	target
YDR115W	target
YDR116C	target
YDR117C	target
YDR118W	target
YDR120C	target
YDR121W	target
YDR122W	target
YDR124W	target
YDR125C	target
YDR126W	target
YDR127W	target
YDR128W	target
YDR129C	target
YDR130C	target
YDR131C	target
YDR132C	target
YDR133C	target
YDR134C	target
YDR135C	target
YDR136C	target
YDR137W	target
YDR138W	target
YDR139C	target
YDR140W	target
YDR141C	target
YDR142C	target
YDR143C	target
YDR144C	target
YDR145W	target
YDR147W	target
YDR148C	target
YDR149C	target
YDR150W	target
YDR151C	target
YDR152W	target
YDR153C	target
YDR154C	target
YDR155C	target
YDR156W	target
YDR157W	target
YDR158W	target
YDR159W	target
YDR160W	target
YDR161W	target
YDR162C	target
YDR163W	target
YDR164C	target
YDR165W	target
YDR166C	target
YDR167W	target
YDR168W	target
YDR171W	target
YDR172W	target
YDR173C	target
YDR174W	target
YDR175C	target
YDR177W	target
YDR178W	target
YDR179C	target
YDR180W	target
YDR181C	target
YDR182W	target
YDR183W	target
YDR184C	target
YDR185C	target
YDR186C	target
YDR187C	target
YDR188W	target
YDR189W	target
YDR190C	target
YDR191W	target
YDR192C	target
YDR193W	target
YDR194C	target
YDR195W	target
YDR196C	target
YDR197W	target
YDR198C	target
YDR199W	target
YDR200C	target
YDR201W	target
YDR202C	target
YDR203W	target
YDR204W	target
YDR205W	target
YDR206W	target
YDR208W	target
YDR209C	target
YDR210W	target
YDR211W	target
YDR212W	target
YDR214W	target
YDR215C	target
YDR217C	target
YDR218C	target
YDR219C	target
YDR220C	target
YDR221W	target
YDR222W	target
YDR223W	target
YDR224C	target
YDR225W	target
YDR226W	target
YDR227W	target
YDR228C	target
YDR229W	target
YDR230W	target
YDR231C	target
YDR232W	target
YDR233C	target
YDR234W	target
YDR249C	target
YDR250C	target
YDR251W	target
YDR252W	target
YDR254W	target
YDR255C	target
YDR256C	target
YDR257C	target
YDR258C	target
YDR260C	target
YDR261C	target
YDR262W	target
YDR263C	target
YDR264C	target
YDR265W	target
YDR266C	target
YDR267C	target
YDR268W	target
YDR269C	target
YDR270W	target
YDR271C	target
YDR272W	target
YDR273W	target
YDR274C	target
YDR275W	target
YDR276C	target
YDR277C	target
YDR278C	target
YDR279W	target
YDR280W	target
YDR281C	target
YDR282C	target
YDR283C	target
YDR284C	target
YDR285W	target
YDR286C	target
YDR287W	target
YDR288W	target
YDR289C	target
YDR290W	target
YDR291W	target
YDR292C	target
YDR293C	target
YDR294C	target
YDR295C	target
YDR296W	target
YDR297W	target
YDR298C	target
YDR299W	target
YDR300C	target
YDR301W	target
YDR302W	target
YDR303C	target
YDR304C	target
YDR305C	target
YDR306C	target
YDR307W	target
YDR309C	target
YDR311W	target
YDR312W	target
YDR313C	target
YDR314C	target
YDR315C	target
YDR316W	target
YDR317W	target
YDR318W	target
YDR319C	target
YDR320C	target
YDR321W	target
YDR322W	target
YDR323C	target
YDR324C	target
YDR325W	target
YDR326C	target
YDR327W	target
YDR328C	target
YDR329C	target
YDR330W	target
YDR331W	target
YDR332W	target
YDR333C	target
YDR334W	target
YDR335W	target
YDR336W	target
YDR337W	target
YDR338C	target
YDR339C	target
YDR340W	target
YDR341C	target
YDR342C	target
YDR343C	target
YDR344C	target
YDR345C	target
YDR346C	target
YDR347W	target
YDR348C	target
YDR349C	target
YDR350C	target
YDR351W	target
YDR352W	target
YDR353W	target
YDR354W	target
YDR355C	target
YDR356W	target
YDR357C	target
YDR358W	target
YDR359C	target
YDR360W	target
YDR361C	target
YDR363W	target
YDR364C	target
YDR365C	target
YDR366C	target
YDR367W	target
YDR368W	target
YDR369C	target
YDR370C	target
YDR371W	target
YDR372C	target
YDR373W	target
YDR374C	target
YDR375C	target
YDR376W	target
YDR377W	target
YDR378C	target
YDR379W	target
YDR380W	target
YDR381W	target
YDR382W	target
YDR383C	target
YDR384C	target
YDR385W	target
YDR386W	target
YDR387C	target
YDR388W	target
YDR389W	target
YDR390C	target
YDR391C	target
YDR393W	target
YDR394W	target
YDR395W	target
YDR396W	target
YDR398W	target
YDR399W	target
YDR400W	target
YDR401W	target
YDR402C	target
YDR403W	target
YDR404C	target
YDR405W	target
YDR406W	target
YDR407C	target
YDR408C	target
YDR409W	target
YDR410C	target
YDR411C	target
YDR412W	target
YDR413C	target
YDR414C	target
YDR415C	target
YDR416W	target
YDR417C	target
YDR418W	target
YDR419W	target
YDR420W	target
YDR422C	target
YDR424C	target
YDR425W	target
YDR426C	target
YDR427W	target
YDR428C	target
YDR429C	target
YDR430C	target
YDR431W	target
YDR432W	target
YDR433W	target
YDR434W	target
YDR435C	target
YDR436W	target
YDR437W	target
YDR438W	target
YDR439W	target
YDR440W	target
YDR441C	target
YDR442W	target
YDR444W	target
YDR445C	target
YDR446W	target
YDR447C	target
YDR449C	target
YDR450W	target
YDR452W	target
YDR453C	target
YDR454C	target
YDR455C	target
YDR456W	target
YDR457W	target
YDR458C	target
YDR459C	target
YDR460W	target
YDR461W	target
YDR462W	target
YDR464W	target
YDR465C	target
YDR466W	target
YDR467C	target
YDR468C	target
YDR469W	target
YDR470C	target
YDR471W	target
YDR472W	target
YDR473C	target
YDR474C	target
YDR475C	target
YDR476C	target
YDR477W	target
YDR478W	target
YDR479C	target
YDR480W	target
YDR481C	target
YDR482C	target
YDR483W	target
YDR484W	target
YDR485C	target
YDR486C	target
YDR487C	target
YDR488C	target
YDR489W	target
YDR490C	target
YDR491C	target
YDR492W	target
YDR493W	target
YDR494W	target
YDR495C	target
YDR496C	target
YDR497C	target
YDR498C	target
YDR499W	target
YDR500C	target
YDR501W	target
YDR502C	target
YDR503C	target
YDR504C	target
YDR505C	target
YDR506C	target
YDR507C	target
YDR508C	target
YDR509W	target
YDR510W	target
YDR511W	target
YDR512C	target
YDR513W	target
YDR514C	target
YDR515W	target
YDR516C	target
YDR517W	target
YDR518W	target
YDR519W	target
YDR520C	target
YDR521W	target
YDR522C	target
YDR523C	target
YDR524C	target
YDR525W	target
YDR526C	target
YDR527W	target
YDR528W	target
YDR529C	target
YDR530C	target
YDR531W	target
YDR532C	target
YDR533C	target
YDR534C	target
YDR535C	target
YDR536W	target
YDR537C	target
YDR538W	target
YDR539W	target
YDR540C	target
YDR541C	target
YDR542W	target
YDR543C	target
YDR544C	target
YDR545W	target
YEL001C	target
YEL002C	target
YEL003W	target
YEL004W	target
YEL005C	target
YEL006W	target
YEL007W	target
YEL008W	target
YEL010W	target
YEL011W	target
YEL012W	target
YEL013W	target
YEL014C	target
YEL015W	target
YEL016C	target
YEL017W	target
YEL018W	target
YEL019C	target
YEL020C	target
YEL021W	target
YEL022W	target
YEL023C	target
YEL024W	target
YEL025C	target
YEL026W	target
YEL027W	target
YEL028W	target
YEL029C	target
YEL030W	target
YEL031W	target
YEL032W	target
YEL033W	target
YEL034W	target
YEL035C	target
YEL036C	target
YEL037C	target
YEL038W	target
YEL039C	target
YEL040W	target
YEL041W	target
YEL042W	target
YEL043W	target
YEL044W	target
YEL045C	target
YEL046C	target
YEL047C	target
YEL048C	target
YEL049W	target
YEL050C	target
YEL051W	target
YEL052W	target
YEL053C	target
YEL054C	target
YEL055C	target
YEL056W	target
YEL057C	target
YEL058W	target
YEL059W	target
YEL060C	target
YEL061C	target
YEL062W	target
YEL063C	target
YEL064C	target
YEL065W	target
YEL066W	target
YEL067C	target
YEL068C	target
YEL069C	target
YEL070W	target
YEL071W	target
YEL072W	target
YEL073C	target
YEL074W	target
YEL075C	target
YEL076C	target
YEL077C	target
YER001W	target
YER002W	target
YER003C	target
YER004W	target
YER005W	target
YER006W	target
YER007W	target
YER008C	target
YER009W	target
YER010C	target
YER011W	target
YER012W	target
YER013W	target
YER014W	target
YER015W	target
YER016W	target
YER017C	target
YER018C	target
YER019W	target
YER020W	target
YER021W	target
YER022W	target
YER023W	target
YER024W	target
YER025W	target
YER026C	target
YER027C	target
YER029C	target
YER030W	target
YER031C	target
YER032W	target
YER033C	target
YER034W	target
YER035W	target
YER036C	target
YER037W	target
YER038C	target
YER039C	target
YER041W	target
YER042W	target
YER043C	target
YER044C	target
YER046W	target
YER047C	target
YER048C	target
YER049W	target
YER050C	target
YER051W	target
YER052C	target
YER053C	target
YER054C	target
YER055C	target
YER056C	target
YER057C	target
YER058W	target
YER059W	target
YER060W	target
YER061C	target
YER062C	target
YER063W	target
YER064C	target
YER065C	target
YER066W	target
YER067W	target
YER068W	target
YER069W	target
YER070W	target
YER071C	target
YER072W	target
YER073W	target
YER074W	target
YER075C	target
YER076C	target
YER077C	target
YER078C	target
YER079W	target
YER080W	target
YER081W	target
YER082C	target
YER083C	target
YER084W	target
YER085C	target
YER086W	target
YER087W	target
YER089C	target
YER090W	target
YER091C	target
YER092W	target
YER093C	target
YER094C	target
YER095W	target
YER096W	target
YER097W	target
YER098W	target
YER099C	target
YER100W	target
YER101C	target
YER102W	target
YER103W	target
YER104W	target
YER105C	target
YER106W	target
YER107C	target
YER108C	target
YER110C	target
YER112W	target
YER113C	target
YER114C	target
YER115C	target
YER116C	target
YER117W	target
YER118C	target
YER119C	target
YER120W	target
YER121W	target
YER122C	target
YER123W	target
YER124C	target
YER125W	target
YER126C	target
YER127W	target
YER128W	target
YER129W	target
YER130C	target
YER131W	target
YER132C	target
YER133W	target
YER134C	target
YER135C	target
YER136W	target
YER137C	target
YER138C	target
YER139C	target
YER140W	target
YER141W	target
YER142C	target
YER143W	target
YER144C	target
YER145C	target
YER146W	target
YER147C	target
YER148W	target
YER149C	target
YER150W	target
YER151C	target
YER152C	target
YER153C	target
YER154W	target
YER155C	target
YER156C	target
YER157W	target
YER158C	target
YER160C	target
YER162C	target
YER163C	target
YER164W	target
YER165W	target
YER166W	target
YER167W	target
YER168C	target
YER170W	target
YER171W	target
YER172C	target
YER173W	target
YER174C	target
YER175C	target
YER176W	target
YER177W	target
YER178W	target
YER179W	target
YER180C	target
YER181C	target
YER182W	target
YER183C	target
YER184C	target
YER185W	target
YER186C	target
YER187W	target
YER188W	target
YER189W	target
YER190W	target
YFL001W	target
YFL002C	target
YFL003C	target
YFL004W	target
YFL005W	target
YFL006W	target
YFL007W	target
YFL008W	target
YFL009W	target
YFL010C	target
YFL011W	target
YFL012W	target
YFL013C	target
YFL014W	target
YFL015C	target
YFL016C	target
YFL017C	target
YFL018C	target
YFL019C	target
YFL020C	target
YFL022C	target
YFL023W	target
YFL024C	target
YFL025C	target
YFL026W	target
YFL027C	target
YFL028C	target
YFL029C	target
YFL030W	target
YFL032W	target
YFL033C	target
YFL034W	target
YFL034C-B	target
YFL036W	target
YFL037W	target
YFL038C	target
YFL039C	target
YFL040W	target
YFL041W	target
YFL042C	target
YFL043C	target
YFL044C	target
YFL045C	target
YFL046W	target
YFL047W	target
YFL048C	target
YFL049W	target
YFL050C	target
YFL051C	target
YFL052W	target
YFL053W	target
YFL054C	target
YFL055W	target
YFL056C	target
YFL057C	target
YFL058W	target
YFL059W	target
YFL060C	target
YFL061W	target
YFL062W	target
YFL063W	target
YFL064C	target
YFL065C	target
YFL066C	target
YFL067W	target
YFL068W	target
YFR001W	target
YFR002W	target
YFR003C	target
YFR004W	target
YFR005C	target
YFR006W	target
YFR007W	target
YFR008W	target
YFR009W	target
YFR010W	target
YFR011C	target
YFR012W	target
YFR013W	target
YFR014C	target
YFR015C	target
YFR016C	target
YFR017C	target
YFR018C	target
YFR019W	target
YFR020W	target
YFR021W	target
YFR022W	target
YFR023W	target
YFR024C	target
YFR025C	target
YFR026C	target
YFR027W	target
YFR028C	target
YFR029W	target
YFR030W	target
YFR031C	target
YFR032C	target
YFR033C	target
YFR035C	target
YFR036W	target
YFR037C	target
YFR038W	target
YFR039C	target
YFR040W	target
YFR041C	target
YFR042W	target
YFR043C	target
YFR044C	target
[truncated: 4,017 more rows]
